# Supplementary material for: Atypical Influenza A(H3N2) Activity Patterns in Germany, 2021–2023, and Characterization of Newly Emerged Virus Clades
Source: J Med Virol. 2025 Aug 7;97(8):e70530. doi: 10.1002/jmv.70530 (PMC12330201; doi:10.1002/jmv.70530)
Supplement: Supplementary file 5 — TabS1_DuweOh_final. [file JMV-97-e70530-s002.xlsx]

## Sheet: A(H3N2) in 2021-2023
Virus Isolate Name	Subtype	Collection Week	Virus Source	HAISD (Gisaid Accession number)	HA Amino Acid Substitutions	Genetic Clade	Antigenic Group	IC50 Zanamivir (nM)	Interpretation Zanamivir Resistance Testing	IC50 Oseltamivir (nM)	Interpretation Oseltamivir Resistance Testing	NA Amino Acid Substitutions	Interpretation NA Inhibitor Resistance Testing	M2 Amino Acid Substitutions	Interpretation M2 Inhibitor Resistance Testing	PA Amino Acid Substitutions	Interpretation PA Inhibitor Resistance Testing
A/Baden-Wuerttemberg/2/2021	A(H3N2)	052-2021	ARI sentinel	EPI1987044	Y159N, T160I, L164Q, G186D, D190N, F193S, Y195F	genAH3/Bangladesh/4005/2020	agAH3/Cambodia/e0826360/2020	0.3	NI	0.3	NI	none	AANI	S31N	AAHRI	none	AANS
A/Berlin/7/2021	A(H3N2)	052-2021	non-ARI sentinel	EPI1987028	Y159N, T160I, L164Q, G186D, D190N, F193S, Y195F	genAH3/Bangladesh/4005/2020	agAH3/Cambodia/e0826360/2020	0.2	NI	0.4	NI	none	AANI	S31N	AAHRI	none	AANS
A/Berlin/1/2022	A(H3N2)	001-2022	ARI sentinel	EPI1987060	Y159N, T160I, L164Q, G186D, D190N, F193S, Y195F	genAH3/Bangladesh/4005/2020	agAH3/Cambodia/e0826360/2020	0.4	NI	0.4	NI	none	AANI	S31N	AAHRI	none	AANS
A/Berlin/2/2022	A(H3N2)	001-2022	non-ARI sentinel	EPI1987076	Y159N, T160I, L164Q, G186D, D190N, F193S, Y195F	genAH3/Bangladesh/4005/2020	agAH3/Cambodia/e0826360/2020	0.6	NI	0.7	NI	none	AANI	S31N	AAHRI	none	AANS
A/Berlin/3/2022	A(H3N2)	001-2022	non-ARI sentinel	EPI1987097	Y159N, T160I, L164Q, G186D, D190N, F193S, Y195F	genAH3/Bangladesh/4005/2020	agAH3/Cambodia/e0826360/2020	0.3	NI	0.3	NI	none	AANI	S31N	AAHRI	none	AANS
A/Berlin/4/2022	A(H3N2)	001-2022	non-ARI sentinel				agAH3/Cambodia/e0826360/2020	0.3	NI	0.2	NI
A/Berlin/8/2022	A(H3N2)	001-2022	non-ARI sentinel	EPI1987068	Y159N, T160I, L164Q, G186D, D190N, F193S, Y195F	genAH3/Bangladesh/4005/2020			NA		NA	none	AANI	S31N	AAHRI	none	AANS
A/Hessen/1/2022	A(H3N2)	001-2022	ARI sentinel	EPI1987036	Y159N, T160I, L164Q, G186D, D190N, F193S, Y195F	genAH3/Bangladesh/4005/2020	agAH3/Cambodia/e0826360/2020	0.2	NI	0.3	NI	none	AANI	S31N	AAHRI	none	AANS
A/Mecklenburg-Vorpommern/1/2022	A(H3N2)	001-2022	non-ARI sentinel				agAH3/Cambodia/e0826360/2020	0.3	NI	0.3	NI
A/Saarland/1/2022	A(H3N2)	001-2022	ARI sentinel				agAH3/Cambodia/e0826360/2020	0.3	NI	0.4	NI
A/Thueringen/1/2022	A(H3N2)	001-2022	ARI sentinel	EPI1987020	Y159N, T160I, L164Q, G186D, D190N, F193S, Y195F	genAH3/Bangladesh/4005/2020	agAH3/Cambodia/e0826360/2020	0.3	NI	0.3	NI	none	AANI	S31N	AAHRI	none	AANS
A/Thueringen/2/2022	A(H3N2)	001-2022	ARI sentinel	EPI1987052	Y159N, T160I, L164Q, G186D, D190N, F193S, Y195F	genAH3/Bangladesh/4005/2020		0.3	NI	0.3	NI	none	AANI	S31N	AAHRI	none	AANS
A/Berlin/5/2022	A(H3N2)	002-2022	ARI sentinel	EPI1987105	Y159N, T160I, L164Q, G186D, D190N, F193S, Y195F	genAH3/Bangladesh/4005/2020	agAH3/Cambodia/e0826360/2020	0.3	NI	0.4	NI	none	AANI	S31N	AAHRI	none	AANS
A/Berlin/6/2022	A(H3N2)	002-2022	non-ARI sentinel	EPI1987113	Y159N, T160I, L164Q, G186D, D190N, F193S, Y195F	genAH3/Bangladesh/4005/2020	agAH3/Cambodia/e0826360/2020	0.3	NI	0.4	NI	none	AANI	S31N	AAHRI	none	AANS
A/Hessen/2/2022	A(H3N2)	002-2022	ARI sentinel	EPI1987081	Y159N, T160I, L164Q, G186D, D190N, F193S, Y195F	genAH3/Bangladesh/4005/2020	agAH3/Cambodia/e0826360/2020	0.4	NI	0.4	NI	none	AANI	S31N	AAHRI
A/Hessen/3/2022	A(H3N2)	002-2022	ARI sentinel	EPI1987089	Y159N, T160I, L164Q, G186D, D190N, F193S, Y195F	genAH3/Bangladesh/4005/2020	agAH3/Cambodia/e0826360/2020	0.3	NI	0.2	NI	none	AANI	S31N	AAHRI	none	AANS
A/Mecklenburg-Vorpommern/18/2022	A(H3N2)	002-2022	non-ARI sentinel	EPI1997359	Y159N, T160I, L164Q, G186D, D190N, F193S, Y195F	genAH3/Bangladesh/4005/2020			NA		NA	none	AANI	S31N	AAHRI	none	AANS
A/Baden-Wuerttemberg/1/2022	A(H3N2)	003-2022	ARI sentinel	EPI1997328	Y159N, T160I, L164Q, G186D, D190N, F193S, Y195F	genAH3/Bangladesh/4005/2020		0.1	NI	0.2	NI	none	AANI	S31N	AAHRI	none	AANS
A/Bayern/1/2022	A(H3N2)	003-2022	non-ARI sentinel	EPI1997282	Y159N, T160I, L164Q, G186D, D190N, F193S, Y195F	genAH3/Bangladesh/4005/2020	agAH3/Cambodia/e0826360/2020	0.3	NI	0.4	NI	none	AANI	S31N	AAHRI	none	AANS
A/Bayern/2/2022	A(H3N2)	003-2022	non-ARI sentinel	EPI1997297	Y159N, T160I, L164Q, G186D, D190N, F193S, Y195F	genAH3/Bangladesh/4005/2020	agAH3/Cambodia/e0826360/2020	0.2	NI	0.3	NI	none	AANI	S31N	AAHRI	none	AANS
A/Bayern/3/2022	A(H3N2)	003-2022	non-ARI sentinel	EPI1997313	Y159N, T160I, L164Q, G186D, D190N, F193S, Y195F	genAH3/Bangladesh/4005/2020	agAH3/Cambodia/e0826360/2020	0.4	NI	0.3	NI	none	AANI	S31N	AAHRI	none	AANS
A/Bayern/5/2022	A(H3N2)	003-2022	non-ARI sentinel	EPI1997289	Y159N, T160I, L164Q, G186D, D190N, F193S, Y195F	genAH3/Bangladesh/4005/2020			NA		NA	none	AANI	S31N	AAHRI	none	AANS
A/Bayern/6/2022	A(H3N2)	003-2022	non-ARI sentinel	EPI1997305	Y159N, T160I, L164Q, G186D, D190N, F193S, Y195F	genAH3/Bangladesh/4005/2020			NA		NA	none	AANI	S31N	AAHRI	none	AANS
A/Berlin/7/2022	A(H3N2)	003-2022	non-ARI sentinel				agAH3/Cambodia/e0826360/2020	0.3	NI	0.4	NI
A/Nordrhein-Westfalen/1/2022	A(H3N2)	003-2022	ARI sentinel	EPI1997317	Y159N, T160I, L164Q, G186D, D190N, F193S, Y195F	genAH3/Bangladesh/4005/2020			NA		NA
A/Baden-Wuerttemberg/3/2022	A(H3N2)	004-2022	ARI sentinel	EPI1997391	Y159N, T160I, L164Q, G186D, D190N, F193S, Y195F	genAH3/Bangladesh/4005/2020	agAH3/Cambodia/e0826360/2020	0.2	NI	0.2	NI	none	AANI	S31N	AAHRI	none	AANS
A/Baden-Wuerttemberg/8/2022	A(H3N2)	004-2022	ARI sentinel	EPI1997343	Y159N, T160I, L164Q, G186D, D190N, F193S, Y195F	genAH3/Bangladesh/4005/2020		0.3	NI	0.3	NI	none	AANI	S31N	AAHRI	none	AANS
A/Hessen/4/2022	A(H3N2)	004-2022	ARI sentinel	EPI1997320	Y159N, T160I, L164Q, G186D, D190N, F193S, Y195F	genAH3/Bangladesh/4005/2020	agAH3/Cambodia/e0826360/2020	0.5	NI	0.4	NI			S31N	AAHRI
A/Hessen/5/2022	A(H3N2)	004-2022	ARI sentinel				agAH3/Cambodia/e0826360/2020	0.3	NI	0.5	NI					none	AANS
A/Mecklenburg-Vorpommern/16/2022	A(H3N2)	004-2022	non-ARI sentinel	EPI2010682	Y159N, T160I, L164Q, G186D, D190N, F193S, Y195F	genAH3/Bangladesh/4005/2020			NA		NA
A/Mecklenburg-Vorpommern/4/2022	A(H3N2)	004-2022	non-ARI sentinel	EPI1997367	Y159N, T160I, L164Q, G186D, D190N, F193S, Y195F	genAH3/Bangladesh/4005/2020	agAH3/Cambodia/e0826360/2020	0.3	NI	0.5	NI	none	AANI	S31N	AAHRI	none	AANS
A/Mecklenburg-Vorpommern/6/2022	A(H3N2)	004-2022	non-ARI sentinel	EPI2010762	Y159N, T160I, L164Q, G186D, D190N, F193S, Y195F	genAH3/Bangladesh/4005/2020	agAH3/Cambodia/e0826360/2020	0.3	NI	0.2	NI	none	AANI	S31N	AAHRI
A/Sachsen/1/2022	A(H3N2)	004-2022	ARI sentinel	EPI1997335	Y159N, T160I, L164Q, G186D, D190N, F193S, Y195F	genAH3/Bangladesh/4005/2020	agAH3/Cambodia/e0826360/2020	0.5	NI	0.8	NI	none	AANI	S31N	AAHRI	none	AANS
A/Baden-Wuerttemberg/5/2022	A(H3N2)	005-2022	ARI sentinel	EPI1997429	Y159N, T160I, L164Q, G186D, D190N, F193S, Y195F	genAH3/Bangladesh/4005/2020	agAH3/Cambodia/e0826360/2020	0.4	NI	0.3	NI	none	AANI	S31N	AAHRI	none	AANS
A/Bayern/4/2022	A(H3N2)	005-2022	ARI sentinel				agAH3/Cambodia/e0826360/2020	0.4	NI	0.3	NI
A/Berlin/10/2022	A(H3N2)	005-2022	ARI sentinel	EPI1997413	Y159N, T160I, L164Q, G186D, D190N, F193S, Y195F	genAH3/Bangladesh/4005/2020	agAH3/Cambodia/e0826360/2020	0.6	NI	0.4	NI	none	AANI	S31N	AAHRI	none	AANS
A/Berlin/9/2022	A(H3N2)	005-2022	non-ARI sentinel	EPI1997351	Y159N, T160I, L164Q, G186D, D190N, F193S, Y195F	genAH3/Bangladesh/4005/2020	agAH3/Cambodia/e0826360/2020	0.3	NI	0.4	NI	none	AANI	S31N	AAHRI	none	AANS
A/Bremen/1/2022	A(H3N2)	005-2022	ARI sentinel	EPI1997375	Y159N, T160I, L164Q, G186D, D190N, F193S, Y195F	genAH3/Bangladesh/4005/2020	agAH3/Cambodia/e0826360/2020	0.3	NI	0.4	NI	none	AANI	S31N	AAHRI	none	AANS
A/Hessen/6/2022	A(H3N2)	005-2022	ARI sentinel				agAH3/Cambodia/e0826360/2020	0.3	NI	0.3	NI
A/Hessen/7/2022	A(H3N2)	005-2022	ARI sentinel	EPI1997406	Y159N, T160I, L164Q, G186D, D190N, F193S, Y195F	genAH3/Bangladesh/4005/2020	agAH3/Cambodia/e0826360/2020	0.4	NI	0.4	NI			S31N	AAHRI
A/Mecklenburg-Vorpommern/20/2022	A(H3N2)	005-2022	non-ARI sentinel	EPI2010690	Y159N, T160I, L164Q, G186D, D190N, F193S, Y195F	genAH3/Bangladesh/4005/2020			NA		NA	none	AANI	S31N	AAHRI
A/Mecklenburg-Vorpommern/21/2022	A(H3N2)	005-2022	non-ARI sentinel	EPI2010722	Y159N, T160I, L164Q, G186D, D190N, F193S, Y195F	genAH3/Bangladesh/4005/2020			NA		NA	none	AANI	S31N	AAHRI
A/Mecklenburg-Vorpommern/22/2022	A(H3N2)	005-2022	non-ARI sentinel	EPI2010730	Y159N, T160I, L164Q, G186D, D190N, F193S, Y195F	genAH3/Bangladesh/4005/2020			NA		NA	none	AANI	S31N	AAHRI
A/Mecklenburg-Vorpommern/23/2022	A(H3N2)	005-2022	non-ARI sentinel	EPI2010738	Y159N, T160I, L164Q, G186D, D190N, F193S, Y195F	genAH3/Bangladesh/4005/2020			NA		NA	none	AANI	S31N	AAHRI
A/Mecklenburg-Vorpommern/24/2022	A(H3N2)	005-2022	non-ARI sentinel	EPI2010746	Y159N, T160I, L164Q, G186D, D190N, F193S, Y195F	genAH3/Bangladesh/4005/2020			NA		NA	none	AANI	S31N	AAHRI
A/Mecklenburg-Vorpommern/25/2022	A(H3N2)	005-2022	non-ARI sentinel	EPI2010754	Y159N, T160I, L164Q, G186D, D190N, F193S, Y195F	genAH3/Bangladesh/4005/2020			NA		NA	none	AANI	S31N	AAHRI
A/Mecklenburg-Vorpommern/26/2022	A(H3N2)	005-2022	non-ARI sentinel	EPI2010662	Y159N, T160I, L164Q, G186D, D190N, F193S, Y195F	genAH3/Bangladesh/4005/2020			NA		NA
A/Mecklenburg-Vorpommern/28/2022	A(H3N2)	005-2022	non-ARI sentinel	EPI2010770	Y159N, T160I, L164Q, G186D, D190N, F193S, Y195F	genAH3/Bangladesh/4005/2020			NA		NA	none	AANI	S31N	AAHRI
A/Mecklenburg-Vorpommern/3/2022	A(H3N2)	005-2022	non-ARI sentinel				agAH3/Cambodia/e0826360/2020	0.3	NI	0.4	NI
A/Mecklenburg-Vorpommern/5/2022	A(H3N2)	005-2022	non-ARI sentinel	EPI2010714	Y159N, T160I, L164Q, G186D, D190N, F193S, Y195F	genAH3/Bangladesh/4005/2020	agAH3/Cambodia/e0826360/2020	0.3	NI	0.4	NI	none	AANI	S31N	AAHRI
A/Mecklenburg-Vorpommern/7/2022	A(H3N2)	005-2022	non-ARI sentinel	EPI2010706	Y159N, T160I, L164Q, G186D, D190N, F193S, Y195F	genAH3/Bangladesh/4005/2020	agAH3/Cambodia/e0826360/2020	0.3	NI	0.3	NI	none	AANI	S31N	AAHRI
A/Mecklenburg-Vorpommern/9/2022	A(H3N2)	005-2022	non-ARI sentinel	EPI2010698	Y159N, T160I, L164Q, G186D, D190N, F193S, Y195F	genAH3/Bangladesh/4005/2020	agAH3/Cambodia/e0826360/2020	0.2	NI	0.2	NI			S31N	AAHRI
A/Thueringen/3/2022	A(H3N2)	005-2022	ARI sentinel	EPI1997399	Y159N, T160I, L164Q, G186D, D190N, F193S, Y195F	genAH3/Bangladesh/4005/2020	agAH3/Cambodia/e0826360/2020	0.3	NI	0.2	NI			S31N	AAHRI
A/Thueringen/5/2022	A(H3N2)	005-2022	ARI sentinel	EPI1997383	Y159N, T160I, L164Q, G186D, D190N, F193S, Y195F	genAH3/Bangladesh/4005/2020		0.4	NI	0.3	NI	none	AANI	S31N	AAHRI	none	AANS
A/Baden-Wuerttemberg/11/2023	A(H3N2)	005-2022	ARI sentinel	EPI2586886	HA1: D104G, K276R	genAH3/Slovenia/8720/2022	agAH3/Darwin/9/2021	1	NI	0.5	NI	none	AANI	S31N	AAHRI	none	AANS
A/Baden-Wuerttemberg/28/2023	A(H3N2)	005-2022	non-ARI sentinel	EPI2587184	HA1: K83E, Y94N, Y159N, T160I, L164Q, G186D, D190N, F193S, Y195F, HA2: I193M	genAH3/Bangladesh/4005/2020			NA		NA	none	AANI	S31N	AAHRI	none	AANS
A/Hessen/5/2023	A(H3N2)	005-2022	ARI sentinel				agAH3/Darwin/9/2021	0.5	NI	0.3	NI
A/Hessen/6/2023	A(H3N2)	005-2022	ARI sentinel				agAH3/Darwin/9/2021	0.4	NI	0.3	NI
A/Baden-Wuerttemberg/6/2022	A(H3N2)	006-2022	ARI sentinel	EPI1997437	Y159N, T160I, L164Q, G186D, D190N, F193S, Y195F	genAH3/Bangladesh/4005/2020	agAH3/Cambodia/e0826360/2020	0.5	NI	0.5	NI	none	AANI	S31N	AAHRI	none	AANS
A/Berlin/12/2022	A(H3N2)	006-2022	non-ARI sentinel	EPI1997445	Y159N, T160I, L164Q, G186D, D190N, F193S, Y195F	genAH3/Bangladesh/4005/2020			NA		NA	none	AANI	S31N	AAHRI
A/Hessen/8/2022	A(H3N2)	006-2022	ARI sentinel	EPI2010778	Y159N, T160I, L164Q, G186D, D190N, F193S, Y195F	genAH3/Bangladesh/4005/2020	agAH3/Cambodia/e0826360/2020	0.5	NI	0.6	NI	none	AANI	S31N	AAHRI	none	AANS
A/Mecklenburg-Vorpommern/10/2022	A(H3N2)	006-2022	non-ARI sentinel	EPI2010825	Y159N, T160I, L164Q, G186D, D190N, F193S, Y195F	genAH3/Bangladesh/4005/2020	agAH3/Cambodia/e0826360/2020	0.5	NI	0.8	NI			S31N	AAHRI
A/Mecklenburg-Vorpommern/11/2022	A(H3N2)	006-2022	non-ARI sentinel	EPI2010833	Y159N, T160I, L164Q, G186D, D190N, F193S, Y195F	genAH3/Bangladesh/4005/2020	agAH3/Cambodia/e0826360/2020	0.5	NI	0.3	NI	none	AANI	S31N	AAHRI
A/Mecklenburg-Vorpommern/13/2022	A(H3N2)	006-2022	non-ARI sentinel	EPI2010841	Y159N, T160I, L164Q, G186D, D190N, F193S, Y195F	genAH3/Bangladesh/4005/2020	agAH3/Cambodia/e0826360/2020	0.5	NI	0.6	NI	none	AANI	S31N	AAHRI
A/Mecklenburg-Vorpommern/14/2022	A(H3N2)	006-2022	non-ARI sentinel	EPI1997421	Y159N, T160I, L164Q, G186D, D190N, F193S, Y195F	genAH3/Bangladesh/4005/2020	agAH3/Cambodia/e0826360/2020	0.4	NI	0.3	NI	none	AANI	S31N	AAHRI
A/Mecklenburg-Vorpommern/19/2022	A(H3N2)	006-2022	non-ARI sentinel	EPI2010668	Y159N, T160I, L164Q, G186D, D190N, F193S, Y195F	genAH3/Bangladesh/4005/2020			NA		NA	none	AANI	S31N	AAHRI
A/Mecklenburg-Vorpommern/29/2022	A(H3N2)	006-2022	non-ARI sentinel	EPI2010786	Y159N, T160I, L164Q, G186D, D190N, F193S, Y195F	genAH3/Bangladesh/4005/2020			NA		NA	none	AANI	S31N	AAHRI
A/Mecklenburg-Vorpommern/30/2022	A(H3N2)	006-2022	non-ARI sentinel	EPI2010793	Y159N, T160I, L164Q, G186D, D190N, F193S, Y195F	genAH3/Bangladesh/4005/2020			NA		NA			S31N	AAHRI
A/Mecklenburg-Vorpommern/31/2022	A(H3N2)	006-2022	non-ARI sentinel	EPI2010801	Y159N, T160I, L164Q, G186D, D190N, F193S, Y195F	genAH3/Bangladesh/4005/2020			NA		NA			S31N	AAHRI
A/Mecklenburg-Vorpommern/32/2022	A(H3N2)	006-2022	non-ARI sentinel	EPI2010817	Y159N, T160I, L164Q, G186D, D190N, F193S, Y195F	genAH3/Bangladesh/4005/2020			NA		NA			S31N	AAHRI
A/Mecklenburg-Vorpommern/8/2022	A(H3N2)	006-2022	non-ARI sentinel	EPI2010809	Y159N, T160I, L164Q, G186D, D190N, F193S, Y195F	genAH3/Bangladesh/4005/2020	agAH3/Cambodia/e0826360/2020	0.2	NI	0.2	NI			S31N	AAHRI
A/Bremen/2/2022	A(H3N2)	007-2022	ARI sentinel	EPI2010897	Y159N, T160I, L164Q, G186D, D190N, F193S, Y195F	genAH3/Bangladesh/4005/2020	agAH3/Cambodia/e0826360/2020		NA		NA	none	AANI	S31N	AAHRI	none	AANS
A/Mecklenburg-Vorpommern/15/2022	A(H3N2)	007-2022	non-ARI sentinel	EPI2010865	Y159N, T160I, L164Q, G186D, D190N, F193S, Y195F	genAH3/Bangladesh/4005/2020	agAH3/Cambodia/e0826360/2020	0.6	NI	0.7	NI	none	AANI	S31N	AAHRI
A/Mecklenburg-Vorpommern/17/2022	A(H3N2)	007-2022	non-ARI sentinel	EPI2010673	Y159N, T160I, L164Q, G186D, D190N, F193S, Y195F	genAH3/Bangladesh/4005/2020	agAH3/Cambodia/e0826360/2020	0.8	NI	0.4	NI			S31N	AAHRI
A/Mecklenburg-Vorpommern/33/2022	A(H3N2)	007-2022	non-ARI sentinel	EPI2010873	Y159N, T160I, L164Q, G186D, D190N, F193S, Y195F	genAH3/Bangladesh/4005/2020			NA		NA	none	AANI	S31N	AAHRI
A/Mecklenburg-Vorpommern/34/2022	A(H3N2)	007-2022	non-ARI sentinel	EPI2010881	Y159N, T160I, L164Q, G186D, D190N, F193S, Y195F	genAH3/Bangladesh/4005/2020			NA		NA	none	AANI	S31N	AAHRI
A/Mecklenburg-Vorpommern/35/2022	A(H3N2)	007-2022	non-ARI sentinel	EPI2010675	Y159N, T160I, L164Q, G186D, D190N, F193S, Y195F	genAH3/Bangladesh/4005/2020			NA		NA			S31N	AAHRI
A/Mecklenburg-Vorpommern/36/2022	A(H3N2)	007-2022	non-ARI sentinel	EPI2010889	Y159N, T160I, L164Q, G186D, D190N, F193S, Y195F	genAH3/Bangladesh/4005/2020			NA		NA	none	AANI	S31N	AAHRI
A/Rheinland-Pfalz/3/2022	A(H3N2)	007-2022	ARI sentinel	EPI2010857	Y159N, T160I, L164Q, G186D, D190N, F193S, Y195F	genAH3/Bangladesh/4005/2020			NA		NA			S31N	AAHRI
A/Thueringen/4/2022	A(H3N2)	007-2022	ARI sentinel	EPI2010849	Y159N, T160I, L164Q, G186D, D190N, F193S, Y195F	genAH3/Bangladesh/4005/2020	agAH3/Cambodia/e0826360/2020	0.6	NI	0.7	NI	none	AANI	S31N	AAHRI	none	AANS
A/Bayern/7/2022	A(H3N2)	008-2022	ARI sentinel	EPI2010905	Y159N, T160I, L164Q, G186D, D190N, F193S, Y195F	genAH3/Bangladesh/4005/2020	agAH3/Cambodia/e0826360/2020	0.6	NI	0.5	NI	none	AANI	S31N	AAHRI	none	AANS
A/Mecklenburg-Vorpommern/40/2022	A(H3N2)	008-2022	non-ARI sentinel	EPI2043382	Y159N, T160I, L164Q, G186D, D190N, F193S, Y195F	genAH3/Bangladesh/4005/2020			NA		NA	none	AANI	S31N	AAHRI
A/Mecklenburg-Vorpommern/43/2022	A(H3N2)	008-2022	non-ARI sentinel	EPI2043388	Y159N, T160I, L164Q, G186D, D190N, F193S, Y195F	genAH3/Bangladesh/4005/2020			NA		NA	none	AANI	S31N	AAHRI
A/Mecklenburg-Vorpommern/44/2022	A(H3N2)	008-2022	non-ARI sentinel	EPI2043392	Y159N, T160I, L164Q, G186D, D190N, F193S, Y195F	genAH3/Bangladesh/4005/2020			NA		NA			S31N	AAHRI
A/Rheinland-Pfalz/1/2022	A(H3N2)	008-2022	ARI sentinel	EPI2043400	Y159N, T160I, L164Q, G186D, D190N, F193S, Y195F	genAH3/Bangladesh/4005/2020	agAH3/Cambodia/e0826360/2020	0.5	NI	0.4	NI	none	AANI	S31N	AAHRI	none	AANS
A/Berlin/13/2022	A(H3N2)	009-2022	non-ARI sentinel	EPI2043424	Y159N, T160I, L164Q, G186D, D190N, F193S, Y195F	genAH3/Bangladesh/4005/2020	agAH3/Cambodia/e0826360/2020	0.5	NI	0.5	NI	none	AANI	S31N	AAHRI
A/Thueringen/6/2022	A(H3N2)	009-2022	ARI sentinel	EPI2043408	Y159N, T160I, L164Q, G186D, D190N, F193S, Y195F	genAH3/Bangladesh/4005/2020	agAH3/Cambodia/e0826360/2020	0.4	NI	0.5	NI	none	AANI	S31N	AAHRI	none	AANS
A/Thueringen/7/2022	A(H3N2)	009-2022	ARI sentinel	EPI2043416	Y159N, T160I, L164Q, G186D, D190N, F193S, Y195F	genAH3/Bangladesh/4005/2020		0.2	NI	0.2	NI	none	AANI	S31N	AAHRI	none	AANS
A/Berlin/14/2022	A(H3N2)	010-2022	non-ARI sentinel	EPI2043432	Y159N, T160I, L164Q, G186D, D190N, F193S, Y195F	genAH3/Bangladesh/4005/2020	agAH3/Cambodia/e0826360/2020	0.4	NI	0.4	NI	none	AANI	S31N	AAHRI
A/Berlin/15/2022	A(H3N2)	010-2022	non-ARI sentinel	EPI2043440	Y159N, T160I, L164Q, G186D, D190N, F193S, Y195F	genAH3/Bangladesh/4005/2020	agAH3/Cambodia/e0826360/2020	0.5	NI	0.5	NI	none	AANI	S31N	AAHRI
A/Berlin/16/2022	A(H3N2)	010-2022	non-ARI sentinel	EPI2043448	Y159N, T160I, L164Q, G186D, D190N, F193S, Y195F	genAH3/Bangladesh/4005/2020	agAH3/Cambodia/e0826360/2020	0.2	NI	0.2	NI	none	AANI	S31N	AAHRI
A/Berlin/17/2022	A(H3N2)	010-2022	non-ARI sentinel	EPI2043519	Y159N, T160I, L164Q, G186D, D190N, F193S, Y195F	genAH3/Bangladesh/4005/2020	agAH3/Cambodia/e0826360/2020	0.3	NI	0.4	NI	none	AANI	S31N	AAHRI
A/Berlin/18/2022	A(H3N2)	010-2022	non-ARI sentinel	EPI2043495	Y159N, T160I, L164Q, G186D, D190N, F193S, Y195F	genAH3/Bangladesh/4005/2020	agAH3/Cambodia/e0826360/2020	0.4	NI	0.4	NI	none	AANI	S31N	AAHRI
A/Berlin/19/2022	A(H3N2)	010-2022	non-ARI sentinel	EPI2043511	Y159N, T160I, L164Q, G186D, D190N, F193S, Y195F	genAH3/Bangladesh/4005/2020	agAH3/Cambodia/e0826360/2020	0.3	NI	0.4	NI	none	AANI	S31N	AAHRI
A/Berlin/20/2022	A(H3N2)	010-2022	non-ARI sentinel	EPI2043527	Y159N, T160I, L164Q, G186D, D190N, F193S, Y195F	genAH3/Bangladesh/4005/2020	agAH3/Cambodia/e0826360/2020	0.5	NI	0.5	NI	none	AANI	S31N	AAHRI
A/Berlin/22/2022	A(H3N2)	010-2022	non-ARI sentinel	EPI2043503	Y159N, T160I, L164Q, G186D, D190N, F193S, Y195F	genAH3/Bangladesh/4005/2020		0.6	NI	0.6	NI	none	AANI	S31N	AAHRI
A/Berlin/37/2022	A(H3N2)	010-2022	non-ARI sentinel	EPI2043456	Y159N, T160I, L164Q, G186D, D190N, F193S, Y195F	genAH3/Bangladesh/4005/2020			NA		NA	none	AANI	S31N	AAHRI
A/Bremen/4/2022	A(H3N2)	010-2022	ARI sentinel				agAH3/Cambodia/e0826360/2020	0.4	NI	0.4	NI					none	AANS
A/Nordrhein-Westfalen/2/2022	A(H3N2)	010-2022	ARI sentinel	EPI2043464	Y159N, T160I, L164Q, G186D, D190N, F193S, Y195F	genAH3/Bangladesh/4005/2020	agAH3/Cambodia/e0826360/2020	0.4	NI	0.3	NI	none	AANI	S31N	AAHRI	none	AANS
A/Schleswig-Holstein/3/2022	A(H3N2)	010-2022	non-ARI sentinel	EPI2043479	Y159N, T160I, L164Q, G186D, D190N, F193S, Y195F	genAH3/Bangladesh/4005/2020			NA		NA	none	AANI	S31N	AAHRI
A/Bayern/8/2022	A(H3N2)	011-2022	non-ARI sentinel				agAH3/Cambodia/e0826360/2020	0.3	NI	0.3	NI
A/Berlin/21/2022	A(H3N2)	011-2022	non-ARI sentinel	EPI2043535	Y159N, T160I, L164Q, G186D, D190N, F193S, Y195F	genAH3/Bangladesh/4005/2020	agAH3/Cambodia/e0826360/2020	0.5	NI	0.4	NI	none	AANI	S31N	AAHRI
A/Berlin/23/2022	A(H3N2)	011-2022	non-ARI sentinel	EPI2043551	Y159N, T160I, L164Q, G186D, D190N, F193S, Y195F	genAH3/Bangladesh/4005/2020	agAH3/Cambodia/e0826360/2020	0.8	NI	0.7	NI	none	AANI	S31N	AAHRI
A/Berlin/24/2022	A(H3N2)	011-2022	non-ARI sentinel	EPI2043559	Y159N, T160I, L164Q, G186D, D190N, F193S, Y195F	genAH3/Bangladesh/4005/2020	agAH3/Cambodia/e0826360/2020	0.5	NI	0.5	NI	none	AANI	S31N	AAHRI
A/Berlin/25/2022	A(H3N2)	011-2022	non-ARI sentinel	EPI2043659	Y159N, T160I, L164Q, G186D, D190N, F193S, Y195F	genAH3/Bangladesh/4005/2020	agAH3/Cambodia/e0826360/2020	0.2	NI	0.3	NI	none	AANI	S31N	AAHRI
A/Berlin/26/2022	A(H3N2)	011-2022	non-ARI sentinel	EPI2043623	Y159N, T160I, L164Q, G186D, D190N, F193S, Y195F	genAH3/Bangladesh/4005/2020	agAH3/Cambodia/e0826360/2020	0.3	NI	0.4	NI	none	AANI	S31N	AAHRI
A/Hessen/9/2022	A(H3N2)	011-2022	ARI sentinel	EPI2043543	Y159N, T160I, L164Q, G186D, D190N, F193S, Y195F	genAH3/Bangladesh/4005/2020	agAH3/Cambodia/e0826360/2020	0.2	NI	0.2	NI	none	AANI	S31N	AAHRI
A/Mecklenburg-Vorpommern/37/2022	A(H3N2)	011-2022	non-ARI sentinel	EPI2043631	Y159N, T160I, L164Q, G186D, D190N, F193S, Y195F	genAH3/Bangladesh/4005/2020	agAH3/Cambodia/e0826360/2020	0.2	NI	0.3	NI	none	AANI	S31N	AAHRI
A/Mecklenburg-Vorpommern/64/2022	A(H3N2)	011-2022	non-ARI sentinel	EPI2043487	Y159N, T160I, L164Q, G186D, D190N, F193S, Y195F	genAH3/Bangladesh/4005/2020			NA		NA	none	AANI	S31N	AAHRI
A/Mecklenburg-Vorpommern/67/2022	A(H3N2)	011-2022	non-ARI sentinel	EPI2043635	Y159N, T160I, L164Q, G186D, D190N, F193S, Y195F	genAH3/Bangladesh/4005/2020			NA		NA
A/Sachsen/2/2022	A(H3N2)	011-2022	ARI sentinel	EPI2043471	Y159N, T160I, L164Q, G186D, D190N, F193S, Y195F	genAH3/Bangladesh/4005/2020	agAH3/Cambodia/e0826360/2020	0.4	NI	0.3	NI	none	AANI	S31N	AAHRI	none	AANS
A/Thueringen/8/2022	A(H3N2)	011-2022	ARI sentinel	EPI2043575	Y159N, T160I, L164Q, G186D, D190N, F193S, Y195F	genAH3/Bangladesh/4005/2020	agAH3/Cambodia/e0826360/2020	0.3	NI	0.3	NI	none	AANI	S31N	AAHRI
A/Baden-Wuerttemberg/21/2022	A(H3N2)	012-2022	ARI sentinel	EPI2043643	Y159N, T160I, L164Q, G186D, D190N, F193S, Y195F	genAH3/Bangladesh/4005/2020			NA		NA	none	AANI	S31N	AAHRI
A/Berlin/27/2022	A(H3N2)	012-2022	ARI sentinel	EPI2043667	Y159N, T160I, L164Q, G186D, D190N, F193S, Y195F	genAH3/Bangladesh/4005/2020	agAH3/Cambodia/e0826360/2020	0.6	NI	0.4	NI	none	AANI	S31N	AAHRI
A/Berlin/28/2022	A(H3N2)	012-2022	non-ARI sentinel	EPI2170221	Y159N, T160I, L164Q, G186D, D190N, F193S, Y195F	genAH3/Bangladesh/4005/2020	agAH3/Cambodia/e0826360/2020	0.4	NI	0.5	NI	none	AANI	S31N	AAHRI
A/Berlin/30/2022	A(H3N2)	012-2022	non-ARI sentinel	EPI2170236	Y159N, T160I, L164Q, G186D, D190N, F193S, Y195F	genAH3/Bangladesh/4005/2020			NA		NA	none	AANI	S31N	AAHRI
A/Berlin/31/2022	A(H3N2)	012-2022	non-ARI sentinel	EPI2043747	Y159N, T160I, L164Q, G186D, D190N, F193S, Y195F	genAH3/Bangladesh/4005/2020	agAH3/Cambodia/e0826360/2020	0.4	NI	0.5	NI	none	AANI	S31N	AAHRI
A/Berlin/32/2022	A(H3N2)	012-2022	non-ARI sentinel				agAH3/Cambodia/e0826360/2020	0.3	NI	0.4	NI			S31N	AAHRI
A/Berlin/35/2022	A(H3N2)	012-2022	non-ARI sentinel				agAH3/Cambodia/e0826360/2020	0.5	NI	0.5	NI	none	AANI
A/Bremen/5/2022	A(H3N2)	012-2022	ARI sentinel	EPI2043607	Y159N, T160I, L164Q, G186D, D190N, F193S, Y195F	genAH3/Bangladesh/4005/2020	agAH3/Cambodia/e0826360/2020	0.4	NI	0.5	NI	none	AANI	S31N	AAHRI
A/Bremen/6/2022	A(H3N2)	012-2022	ARI sentinel	EPI2043615	Y159N, T160I, L164Q, G186D, D190N, F193S, Y195F	genAH3/Bangladesh/4005/2020	agAH3/Cambodia/e0826360/2020	0.4	NI	0.7	NI	none	AANI	S31N	AAHRI
A/Mecklenburg-Vorpommern/27/2022	A(H3N2)	012-2022	non-ARI sentinel	EPI2043591	Y159N, T160I, L164Q, G186D, D190N, F193S, Y195F	genAH3/Bangladesh/4005/2020	agAH3/Cambodia/e0826360/2020	0.3	NI	0.4	NI	none	AANI	S31N	AAHRI
A/Mecklenburg-Vorpommern/38/2022	A(H3N2)	012-2022	non-ARI sentinel	EPI2043691	Y159N, T160I, L164Q, G186D, D190N, F193S, Y195F	genAH3/Bangladesh/4005/2020	agAH3/Cambodia/e0826360/2020	0.2	NI	0.6	NI	none	AANI	S31N	AAHRI
A/Mecklenburg-Vorpommern/39/2022	A(H3N2)	012-2022	non-ARI sentinel	EPI2043699	Y159N, T160I, L164Q, G186D, D190N, F193S, Y195F	genAH3/Bangladesh/4005/2020	agAH3/Cambodia/e0826360/2020	0.3	NI	0.6	NI	none	AANI	S31N	AAHRI
A/Mecklenburg-Vorpommern/41/2022	A(H3N2)	012-2022	non-ARI sentinel	EPI2043675	Y159N, T160I, L164Q, G186D, D190N, F193S, Y195F	genAH3/Bangladesh/4005/2020	agAH3/Cambodia/e0826360/2020	0.8	NI	0.6	NI	none	AANI	S31N	AAHRI
A/Mecklenburg-Vorpommern/42/2022	A(H3N2)	012-2022	non-ARI sentinel	EPI2043707	Y159N, T160I, L164Q, G186D, D190N, F193S, Y195F	genAH3/Bangladesh/4005/2020	agAH3/Cambodia/e0826360/2020	0.3	NI	0.3	NI	none	AANI	S31N	AAHRI
A/Mecklenburg-Vorpommern/45/2022	A(H3N2)	012-2022	non-ARI sentinel				agAH3/Cambodia/e0826360/2020	0.3	NI	0.3	NI	none	AANI
A/Mecklenburg-Vorpommern/65/2022	A(H3N2)	012-2022	non-ARI sentinel	EPI2043583	Y159N, T160I, L164Q, G186D, D190N, F193S, Y195F	genAH3/Bangladesh/4005/2020			NA		NA	none	AANI	S31N	AAHRI
A/Mecklenburg-Vorpommern/66/2022	A(H3N2)	012-2022	non-ARI sentinel	EPI2043599	Y159N, T160I, L164Q, G186D, D190N, F193S, Y195F	genAH3/Bangladesh/4005/2020			NA		NA	none	AANI	S31N	AAHRI
A/Mecklenburg-Vorpommern/68/2022	A(H3N2)	012-2022	non-ARI sentinel	EPI2043683	Y159N, T160I, L164Q, G186D, D190N, F193S, Y195F	genAH3/Bangladesh/4005/2020			NA		NA	none	AANI	S31N	AAHRI
A/Sachsen/7/2022	A(H3N2)	012-2022	ARI sentinel	EPI2043651	Y159N, T160I, L164Q, G186D, D190N, F193S, Y195F	genAH3/Bangladesh/4005/2020			NA		NA	none	AANI	S31N	AAHRI
A/Schleswig-Holstein/1/2022	A(H3N2)	012-2022	non-ARI sentinel				agAH3/Cambodia/e0826360/2020	0.4	NI	0.3	NI	none	AANI
A/Thueringen/18/2022	A(H3N2)	012-2022	ARI sentinel	EPI2043567	Y159N, T160I, L164Q, G186D, D190N, F193S, Y195F	genAH3/Bangladesh/4005/2020			NA		NA	none	AANI	S31N	AAHRI
A/Bayern/9/2022	A(H3N2)	013-2022	non-ARI sentinel	EPI2043770	Y159N, T160I, L164Q, G186D, D190N, F193S, Y195F	genAH3/Bangladesh/4005/2020	agAH3/Cambodia/e0826360/2020	0.6	NI	0.5	NI	none	AANI			none	AANS
A/Berlin/29/2022	A(H3N2)	013-2022	non-ARI sentinel	EPI2170228	Y159N, T160I, L164Q, G186D, D190N, F193S, Y195F	genAH3/Bangladesh/4005/2020			NA		NA	none	AANI	S31N	AAHRI
A/Berlin/33/2022	A(H3N2)	013-2022	non-ARI sentinel				agAH3/Cambodia/e0826360/2020	0.4	NI	0.4	NI
A/Berlin/34/2022	A(H3N2)	013-2022	non-ARI sentinel				agAH3/Cambodia/e0826360/2020		NA		NA	none	AANI
A/Berlin/36/2022	A(H3N2)	013-2022	non-ARI sentinel				agAH3/Cambodia/e0826360/2020	0.6	NI	0.7	NI	none	AANI
A/Berlin/39/2022	A(H3N2)	013-2022	non-ARI sentinel				agAH3/Cambodia/e0826360/2020	0.5	NI	0.3	NI
A/Berlin/40/2022	A(H3N2)	013-2022	ARI sentinel	EPI2043850	Y159N, T160I, L164Q, G186D, D190N, F193S, Y195F	genAH3/Bangladesh/4005/2020	agAH3/Cambodia/e0826360/2020	0.2	NI	0.1	NI	none	AANI	S31N	AAHRI	none	AANS
A/Bremen/7/2022	A(H3N2)	013-2022	ARI sentinel	EPI2043723	Y159N, T160I, L164Q, G186D, D190N, F193S, Y195F	genAH3/Bangladesh/4005/2020	agAH3/Cambodia/e0826360/2020	0.2	NI	0.2	NI	none	AANI	S31N	AAHRI
A/Bremen/8/2022	A(H3N2)	013-2022	ARI sentinel	EPI2043715	Y159N, T160I, L164Q, G186D, D190N, F193S, Y195F	genAH3/Bangladesh/4005/2020	agAH3/Cambodia/e0826360/2020	0.2	NI	0.6	NI	none	AANI	S31N	AAHRI
A/Hessen/10/2022	A(H3N2)	013-2022	ARI sentinel	EPI2043754	Y159N, T160I, L164Q, G186D, D190N, F193S, Y195F	genAH3/Bangladesh/4005/2020	agAH3/Cambodia/e0826360/2020	0.8	NI	0.8	NI			S31N	AAHRI	none	AANS
A/Hessen/11/2022	A(H3N2)	013-2022	ARI sentinel	EPI2043794	Y159N, T160I, L164Q, G186D, D190N, F193S, Y195F	genAH3/Bangladesh/4005/2020	agAH3/Cambodia/e0826360/2020	0.2	NI	0.6	NI	none	AANI	S31N	AAHRI
A/Mecklenburg-Vorpommern/46/2022	A(H3N2)	013-2022	non-ARI sentinel				agAH3/Cambodia/e0826360/2020	0.3	NI	0.3	NI	none	AANI
A/Mecklenburg-Vorpommern/47/2022	A(H3N2)	013-2022	non-ARI sentinel				agAH3/Cambodia/e0826360/2020	0.3	NI	0.2	NI	none	AANI
A/Mecklenburg-Vorpommern/48/2022	A(H3N2)	013-2022	non-ARI sentinel				agAH3/Cambodia/e0826360/2020	0.4	NI	0.5	NI	none	AANI
A/Nordrhein-Westfalen/3/2022	A(H3N2)	013-2022	ARI sentinel	EPI2043762	Y159N, T160I, L164Q, G186D, D190N, F193S, Y195F	genAH3/Bangladesh/4005/2020	agAH3/Cambodia/e0826360/2020	0.7	NI	0.9	NI	none	AANI	S31N	AAHRI
A/Rheinland-Pfalz/4/2022	A(H3N2)	013-2022	ARI sentinel				agAH3/Cambodia/e0826360/2020	0.6	NI	0.7	NI	none	AANI	S31N	AAHRI
A/Sachsen/3/2022	A(H3N2)	013-2022	ARI sentinel	EPI2043731	Y159N, T160I, L164Q, G186D, D190N, F193S, Y195F	genAH3/Bangladesh/4005/2020	agAH3/Cambodia/e0826360/2020		NA		NA	none	AANI	S31N	AAHRI
A/Schleswig-Holstein/2/2022	A(H3N2)	013-2022	non-ARI sentinel				agAH3/Cambodia/e0826360/2020	0.7	NI	0.6	NI	none	AANI
A/Thueringen/10/2022	A(H3N2)	013-2022	ARI sentinel	EPI2043802	Y159N, T160I, L164Q, G186D, D190N, F193S, Y195F	genAH3/Bangladesh/4005/2020	agAH3/Cambodia/e0826360/2020	0.4	NI	0.5	NI	none	AANI	S31N	AAHRI	none	AANS
A/Thueringen/9/2022	A(H3N2)	013-2022	ARI sentinel	EPI2043739	Y159N, T160I, L164Q, G186D, D190N, F193S, Y195F	genAH3/Bangladesh/4005/2020	agAH3/Cambodia/e0826360/2020	0.3	NI	0.4	NI	none	AANI	S31N	AAHRI
A/Berlin/13/2023	A(H3N2)	013-2022	non-ARI sentinel				agAH3/Darwin/9/2021	0.2	NI	0.2	NI	none	AANI	S31N	AAHRI
A/Berlin/41/2022	A(H3N2)	014-2022	ARI sentinel	EPI2043882	Y159N, T160I, L164Q, G186D, D190N, F193S, Y195F	genAH3/Bangladesh/4005/2020	agAH3/Cambodia/e0826360/2020	0.2	NI	0.3	NI	none	AANI	S31N	AAHRI
A/Berlin/42/2022	A(H3N2)	014-2022	non-ARI sentinel	EPI2043890	Y159N, T160I, L164Q, G186D, D190N, F193S, Y195F	genAH3/Bangladesh/4005/2020	agAH3/Cambodia/e0826360/2020	0.4	NI	0.4	NI	none	AANI	S31N	AAHRI
A/Berlin/44/2022	A(H3N2)	014-2022	non-ARI sentinel				agAH3/Cambodia/e0826360/2020	0.2	NI	0.2	NI
A/Berlin/45/2022	A(H3N2)	014-2022	non-ARI sentinel				agAH3/Cambodia/e0826360/2020	0.5	NI	0.5	NI
A/Berlin/67/2022	A(H3N2)	014-2022	ARI sentinel	EPI2043834	Y159N, T160I, L164Q, G186D, D190N, F193S, Y195F	genAH3/Bangladesh/4005/2020			NA		NA	none	AANI	S31N	AAHRI
A/Bremen/11/2022	A(H3N2)	014-2022	ARI sentinel	EPI2043786	Y159N, T160I, L164Q, G186D, D190N, F193S, Y195F	genAH3/Bangladesh/4005/2020	agAH3/Cambodia/e0826360/2020	0.5	NI	0.5	NI	none	AANI	S31N	AAHRI
A/Bremen/12/2022	A(H3N2)	014-2022	ARI sentinel				agAH3/Cambodia/e0826360/2020		NA		NA			S31N	AAHRI
A/Bremen/13/2022	A(H3N2)	014-2022	ARI sentinel	EPI2043842	Y159N, T160I, L164Q, G186D, D190N, F193S, Y195F	genAH3/Bangladesh/4005/2020	agAH3/Cambodia/e0826360/2020	0.5	NI	0.4	NI	none	AANI	S31N	AAHRI
A/Bremen/9/2022	A(H3N2)	014-2022	ARI sentinel	EPI2043778	Y159N, T160I, L164Q, G186D, D190N, F193S, Y195F	genAH3/Bangladesh/4005/2020	agAH3/Cambodia/e0826360/2020	0.5	NI	0.7	NI	none	AANI	S31N	AAHRI
A/Hessen/12/2022	A(H3N2)	014-2022	ARI sentinel	EPI2043818	Y159N, T160I, L164Q, G186D, D190N, F193S, Y195F	genAH3/Bangladesh/4005/2020	agAH3/Cambodia/e0826360/2020	0.3	NI	0.4	NI	none	AANI	S31N	AAHRI
A/Hessen/13/2022	A(H3N2)	014-2022	ARI sentinel				agAH3/Cambodia/e0826360/2020		NA		NA	none	AANI
A/Hessen/14/2022	A(H3N2)	014-2022	ARI sentinel	EPI2043866	Y159N, T160I, L164Q, G186D, D190N, F193S, Y195F	genAH3/Bangladesh/4005/2020	agAH3/Cambodia/e0826360/2020	0.8	NI	0.3	NI	none	AANI	S31N	AAHRI
A/Mecklenburg-Vorpommern/49/2022	A(H3N2)	014-2022	non-ARI sentinel				agAH3/Cambodia/e0826360/2020	0.3	NI	0.3	NI
A/Mecklenburg-Vorpommern/50/2022	A(H3N2)	014-2022	non-ARI sentinel	EPI2043858	Y159N, T160I, L164Q, G186D, D190N, F193S, Y195F	genAH3/Bangladesh/4005/2020	agAH3/Cambodia/e0826360/2020	0.4	NI	0.3	NI	none	AANI	S31N	AAHRI
A/Mecklenburg-Vorpommern/51/2022	A(H3N2)	014-2022	non-ARI sentinel				agAH3/Cambodia/e0826360/2020	0.3	NI	0.5	NI
A/Mecklenburg-Vorpommern/52/2022	A(H3N2)	014-2022	non-ARI sentinel				agAH3/Cambodia/e0826360/2020	0.2	NI	0.2	NI
A/Mecklenburg-Vorpommern/53/2022	A(H3N2)	014-2022	non-ARI sentinel				agAH3/Cambodia/e0826360/2020		NA		NA
A/Mecklenburg-Vorpommern/54/2022	A(H3N2)	014-2022	non-ARI sentinel				agAH3/Cambodia/e0826360/2020	0.6	NI	0.6	NI
A/Mecklenburg-Vorpommern/55/2022	A(H3N2)	014-2022	non-ARI sentinel				agAH3/Cambodia/e0826360/2020	0.4	NI	0.3	NI
A/Mecklenburg-Vorpommern/56/2022	A(H3N2)	014-2022	non-ARI sentinel				agAH3/Cambodia/e0826360/2020	0.3	NI	0.3	NI
A/Mecklenburg-Vorpommern/59/2022	A(H3N2)	014-2022	non-ARI sentinel				agAH3/Cambodia/e0826360/2020	0.4	NI	0.2	NI
A/Niedersachsen/9/2022	A(H3N2)	014-2022	ARI sentinel	EPI2077343	Y159N, T160I, L164Q, G186D, D190N, F193S, Y195F	genAH3/Bangladesh/4005/2020	agAH3/Cambodia/e0826360/2020	0.2	NI	0.3	NI	none	AANI	S31N	AAHRI	none	AANS
A/Sachsen/4/2022	A(H3N2)	014-2022	ARI sentinel	EPI2043874	Y159N, T160I, L164Q, G186D, D190N, F193S, Y195F	genAH3/Bangladesh/4005/2020	agAH3/Cambodia/e0826360/2020	0.3	NI	0.6	NI	none	AANI	S31N	AAHRI	none	AANS
A/Thueringen/11/2022	A(H3N2)	014-2022	ARI sentinel	EPI2043810	Y159N, T160I, L164Q, G186D, D190N, F193S, Y195F	genAH3/Bangladesh/4005/2020	agAH3/Cambodia/e0826360/2020	0.4	NI	0.5	NI	none	AANI	S31N	AAHRI
A/Thueringen/12/2022	A(H3N2)	014-2022	ARI sentinel	EPI2043826	Y159N, T160I, L164Q, G186D, D190N, F193S, Y195F	genAH3/Bangladesh/4005/2020	agAH3/Cambodia/e0826360/2020	0.5	NI	0.3	NI	none	AANI	S31N	AAHRI
A/Baden-Wuerttemberg/29/2022	A(H3N2)	015-2022	ARI sentinel	EPI2077335	Y159N, T160I, L164Q, G186D, D190N, F193S, Y195F	genAH3/Bangladesh/4005/2020			NA		NA	none	AANI	S31N	AAHRI
A/Berlin/46/2022	A(H3N2)	015-2022	non-ARI sentinel				agAH3/Cambodia/e0826360/2020	0.3	NI	0.1	NI
A/Berlin/47/2022	A(H3N2)	015-2022	non-ARI sentinel				agAH3/Cambodia/e0826360/2020	0.4	NI	0.4	NI
A/Berlin/48/2022	A(H3N2)	015-2022	non-ARI sentinel				agAH3/Cambodia/e0826360/2020	0.5	NI	0.5	NI
A/Berlin/49/2022	A(H3N2)	015-2022	non-ARI sentinel				agAH3/Cambodia/e0826360/2020	0.3	NI	0.2	NI
A/Berlin/51/2022	A(H3N2)	015-2022	non-ARI sentinel				agAH3/Cambodia/e0826360/2020	0.4	NI	0.3	NI
A/Bremen/14/2022	A(H3N2)	015-2022	ARI sentinel	EPI2077312	Y159N, T160I, L164Q, G186D, D190N, F193S, Y195F	genAH3/Bangladesh/4005/2020	agAH3/Cambodia/e0826360/2020	0.6	NI	0.7	NI			S31N	AAHRI
A/Hessen/15/2022	A(H3N2)	015-2022	ARI sentinel	EPI2077327	Y159N, T160I, L164Q, G186D, D190N, F193S, Y195F	genAH3/Bangladesh/4005/2020	agAH3/Cambodia/e0826360/2020	0.2	NI	0.3	NI	none	AANI	S31N	AAHRI
A/Hessen/17/2022	A(H3N2)	015-2022	ARI sentinel	EPI2077319	Y159N, T160I, L164Q, G186D, D190N, F193S, Y195F	genAH3/Bangladesh/4005/2020	agAH3/Cambodia/e0826360/2020	0.6	NI	0.5	NI	none	AANI	S31N	AAHRI
A/Mecklenburg-Vorpommern/57/2022	A(H3N2)	015-2022	non-ARI sentinel				agAH3/Cambodia/e0826360/2020	0.2	NI	0.3	NI
A/Mecklenburg-Vorpommern/58/2022	A(H3N2)	015-2022	non-ARI sentinel				agAH3/Cambodia/e0826360/2020	0.2	NI	0.2	NI
A/Mecklenburg-Vorpommern/60/2022	A(H3N2)	015-2022	non-ARI sentinel				agAH3/Cambodia/e0826360/2020	0.3	NI	0.5	NI
A/Mecklenburg-Vorpommern/61/2022	A(H3N2)	015-2022	non-ARI sentinel				agAH3/Cambodia/e0826360/2020	0.3	NI	0.2	NI
A/Mecklenburg-Vorpommern/62/2022	A(H3N2)	015-2022	non-ARI sentinel				agAH3/Cambodia/e0826360/2020	0.4	NI	0.3	NI
A/Mecklenburg-Vorpommern/63/2022	A(H3N2)	015-2022	non-ARI sentinel				agAH3/Cambodia/e0826360/2020	0.3	NI	0.5	NI
A/Thueringen/13/2022	A(H3N2)	015-2022	ARI sentinel	EPI2043898	Y159N, T160I, L164Q, G186D, D190N, F193S, Y195F	genAH3/Bangladesh/4005/2020	agAH3/Cambodia/e0826360/2020	0.2	NI	0.3	NI			S31N	AAHRI
A/Baden-Wuerttemberg/20/2022	A(H3N2)	016-2022	ARI sentinel	EPI2077351	Y159N, T160I, L164Q, G186D, D190N, F193S, Y195F	genAH3/Bangladesh/4005/2020	agAH3/Cambodia/e0826360/2020	0.3	NI	0.4	NI	none	AANI	S31N	AAHRI
A/Berlin/50/2022	A(H3N2)	016-2022	ARI sentinel	EPI2077391	Y159N, T160I, L164Q, G186D, D190N, F193S, Y195F	genAH3/Bangladesh/4005/2020	agAH3/Cambodia/e0826360/2020	0.2	NI	0.2	NI	none	AANI	S31N	AAHRI
A/Berlin/52/2022	A(H3N2)	016-2022	ARI sentinel	EPI2077383	Y159N, T160I, L164Q, G186D, D190N, F193S, Y195F	genAH3/Bangladesh/4005/2020	agAH3/Cambodia/e0826360/2020	0.6	NI	0.6	NI	none	AANI	S31N	AAHRI
A/Berlin/53/2022	A(H3N2)	016-2022	non-ARI sentinel				agAH3/Cambodia/e0826360/2020	0.2	NI	0.5	NI
A/Berlin/54/2022	A(H3N2)	016-2022	non-ARI sentinel				agAH3/Cambodia/e0826360/2020	0.8	NI	0.9	NI
A/Berlin/55/2022	A(H3N2)	016-2022	non-ARI sentinel				agAH3/Cambodia/e0826360/2020	0.5	NI	0.8	NI
A/Berlin/56/2022	A(H3N2)	016-2022	non-ARI sentinel				agAH3/Cambodia/e0826360/2020	0.4	NI	0.4	NI
A/Berlin/57/2022	A(H3N2)	016-2022	non-ARI sentinel				agAH3/Cambodia/e0826360/2020	0.4	NI	0.5	NI
A/Berlin/58/2022	A(H3N2)	016-2022	non-ARI sentinel				agAH3/Cambodia/e0826360/2020	0.4	NI	0.2	NI
A/Berlin/59/2022	A(H3N2)	016-2022	non-ARI sentinel				agAH3/Cambodia/e0826360/2020	0.4	NI	0.3	NI
A/Berlin/60/2022	A(H3N2)	016-2022	non-ARI sentinel				agAH3/Cambodia/e0826360/2020	0.6	NI	0.4	NI
A/Berlin/62/2022	A(H3N2)	016-2022	non-ARI sentinel				agAH3/Cambodia/e0826360/2020	0.4	NI	0.5	NI
A/Berlin/64/2022	A(H3N2)	016-2022	ARI sentinel	EPI2077399	Y159N, T160I, L164Q, G186D, D190N, F193S, Y195F	genAH3/Bangladesh/4005/2020	agAH3/Cambodia/e0826360/2020	0.3	NI	0.5	NI	none	AANI	S31N	AAHRI
A/Berlin/68/2022	A(H3N2)	016-2022	non-ARI sentinel				agAH3/Cambodia/e0826360/2020	0.6	NI	0.4	NI
A/Berlin/94/2022	A(H3N2)	016-2022	ARI sentinel	EPI2077407	Y159N, T160I, L164Q, G186D, D190N, F193S, Y195F	genAH3/Bangladesh/4005/2020			NA		NA	none	AANI	S31N	AAHRI
A/Bremen/15/2022	A(H3N2)	016-2022	ARI sentinel	EPI2077359	Y159N, T160I, L164Q, G186D, D190N, F193S, Y195F	genAH3/Bangladesh/4005/2020	agAH3/Cambodia/e0826360/2020	0.3	NI	0.2	NI	none	AANI	S31N	AAHRI
A/Bremen/16/2022	A(H3N2)	016-2022	ARI sentinel	EPI2077415	Y159N, T160I, L164Q, G186D, D190N, F193S, Y195F	genAH3/Bangladesh/4005/2020	agAH3/Cambodia/e0826360/2020	0.3	NI	0.3	NI	none	AANI	S31N	AAHRI
A/Bremen/23/2022	A(H3N2)	016-2022	ARI sentinel	EPI2170244	Y159N, T160I, L164Q, G186D, D190N, F193S, Y195F	genAH3/Bangladesh/4005/2020			NA		NA	none	AANI	S31N	AAHRI
A/Nordrhein-Westfalen/5/2022	A(H3N2)	016-2022	ARI sentinel	EPI2077423	Y159N, T160I, L164Q, G186D, D190N, F193S, Y195F	genAH3/Bangladesh/4005/2020	agAH3/Cambodia/e0826360/2020	0.4	NI	0.9	NI	none	AANI	S31N	AAHRI	none	AANS
A/Thueringen/14/2022	A(H3N2)	016-2022	ARI sentinel	EPI2077367	Y159N, T160I, L164Q, G186D, D190N, F193S, Y195F	genAH3/Bangladesh/4005/2020	agAH3/Cambodia/e0826360/2020	0.4	NI	0.5	NI	none	AANI	S31N	AAHRI
A/Thueringen/15/2022	A(H3N2)	016-2022	ARI sentinel	EPI2077375	Y159N, T160I, L164Q, G186D, D190N, F193S, Y195F	genAH3/Bangladesh/4005/2020	agAH3/Cambodia/e0826360/2020	0.5	NI	0.4	NI	none	AANI	S31N	AAHRI
A/Baden-Wuerttemberg/22/2022	A(H3N2)	017-2022	ARI sentinel	EPI2077511	Y159N, T160I, L164Q, G186D, D190N, F193S, Y195F	genAH3/Bangladesh/4005/2020	agAH3/Cambodia/e0826360/2020	0.3	NI	0.5	NI	none	AANI	S31N	AAHRI
A/Baden-Wuerttemberg/23/2022	A(H3N2)	017-2022	ARI sentinel	EPI2077550	Y159N, T160I, L164Q, G186D, D190N, F193S, Y195F	genAH3/Bangladesh/4005/2020	agAH3/Cambodia/e0826360/2020	0.4	NI	0.5	NI	none	AANI	S31N	AAHRI
A/Baden-Wuerttemberg/25/2022	A(H3N2)	017-2022	ARI sentinel	EPI2077582	Y159N, T160I, L164Q, G186D, D190N, F193S, Y195F	genAH3/Bangladesh/4005/2020	agAH3/Cambodia/e0826360/2020	0.2	NI	0.2	NI	none	AANI	S31N	AAHRI
A/Bayern/10/2022	A(H3N2)	017-2022	ARI sentinel	EPI2077527	Y159N, T160I, L164Q, G186D, D190N, F193S, Y195F	genAH3/Bangladesh/4005/2020	agAH3/Cambodia/e0826360/2020	0.3	NI	0.4	NI	none	AANI	S31N	AAHRI
A/Bayern/11/2022	A(H3N2)	017-2022	ARI sentinel	EPI2077535	Y159N, T160I, L164Q, G186D, D190N, F193S, Y195F	genAH3/Bangladesh/4005/2020	agAH3/Cambodia/e0826360/2020	0.3	NI	0.4	NI	none	AANI	S31N	AAHRI
A/Bayern/12/2022	A(H3N2)	017-2022	ARI sentinel				agAH3/Cambodia/e0826360/2020	0.7	NI	0.4	NI			S31N	AAHRI
A/Berlin/61/2022	A(H3N2)	017-2022	ARI sentinel	EPI2077431	Y159N, T160I, L164Q, G186D, D190N, F193S, Y195F	genAH3/Bangladesh/4005/2020	agAH3/Cambodia/e0826360/2020	0.3	NI	0.3	NI	none	AANI	S31N	AAHRI
A/Berlin/63/2022	A(H3N2)	017-2022	non-ARI sentinel				agAH3/Cambodia/e0826360/2020	0.5	NI	0.5	NI			S31N	AAHRI
A/Berlin/65/2022	A(H3N2)	017-2022	ARI sentinel	EPI2077487	Y159N, T160I, L164Q, G186D, D190N, F193S, Y195F	genAH3/Bangladesh/4005/2020	agAH3/Cambodia/e0826360/2020	1	NI	0.6	NI	none	AANI	S31N	AAHRI
A/Berlin/66/2022	A(H3N2)	017-2022	non-ARI sentinel				agAH3/Cambodia/e0826360/2020	0.6	NI	0.2	NI
A/Berlin/69/2022	A(H3N2)	017-2022	ARI sentinel	EPI2077495	Y159N, T160I, L164Q, G186D, D190N, F193S, Y195F	genAH3/Bangladesh/4005/2020	agAH3/Cambodia/e0826360/2020	0.4	NI	0.3	NI	none	AANI	S31N	AAHRI
A/Berlin/70/2022	A(H3N2)	017-2022	ARI sentinel				agAH3/Cambodia/e0826360/2020	0.2	NI	0.4	NI
A/Berlin/71/2022	A(H3N2)	017-2022	ARI sentinel	EPI2077503	Y159N, T160I, L164Q, G186D, D190N, F193S, Y195F	genAH3/Bangladesh/4005/2020	agAH3/Cambodia/e0826360/2020	0.5	NI	0.3	NI	none	AANI	S31N	AAHRI
A/Berlin/72/2022	A(H3N2)	017-2022	non-ARI sentinel				agAH3/Cambodia/e0826360/2020	0.3	NI	0.3	NI
A/Berlin/73/2022	A(H3N2)	017-2022	non-ARI sentinel				agAH3/Cambodia/e0826360/2020	0.1	NI	0.6	NI
A/Berlin/75/2022	A(H3N2)	017-2022	non-ARI sentinel				agAH3/Cambodia/e0826360/2020	0.3	NI	0.3	NI
A/Berlin/76/2022	A(H3N2)	017-2022	non-ARI sentinel				agAH3/Cambodia/e0826360/2020	0.2	NI	0.2	NI
A/Berlin/79/2022	A(H3N2)	017-2022	ARI sentinel				agAH3/Cambodia/e0826360/2020	1.7	NI	0.1	NI			S31N	AAHRI
A/Hessen/18/2022	A(H3N2)	017-2022	ARI sentinel	EPI2077479	Y159N, T160I, L164Q, G186D, D190N, F193S, Y195F	genAH3/Bangladesh/4005/2020	agAH3/Cambodia/e0826360/2020	0.6	NI	0.5	NI	none	AANI	S31N	AAHRI	none	AANS
A/Hessen/19/2022	A(H3N2)	017-2022	ARI sentinel				agAH3/Cambodia/e0826360/2020	0.2	NI	0.4	NI			S31N	AAHRI
A/Niedersachsen/10/2022	A(H3N2)	017-2022	ARI sentinel				agAH3/Cambodia/e0826360/2020	0.1	NI	0.2	NI			S31N	AAHRI
A/Niedersachsen/11/2022	A(H3N2)	017-2022	ARI sentinel	EPI2077614	Y159N, T160I, L164Q, G186D, D190N, F193S, Y195F	genAH3/Bangladesh/4005/2020	agAH3/Cambodia/e0826360/2020	0.4	NI	0.3	NI	none	AANI	S31N	AAHRI
A/Nordrhein-Westfalen/19/2022	A(H3N2)	017-2022	ARI sentinel	EPI2077558	Y159N, T160I, L164Q, G186D, D190N, F193S, Y195F	genAH3/Bangladesh/4005/2020			NA		NA	none	AANI	S31N	AAHRI
A/Nordrhein-Westfalen/6/2022	A(H3N2)	017-2022	ARI sentinel	EPI2077543	Y159N, T160I, L164Q, G186D, D190N, F193S, Y195F	genAH3/Bangladesh/4005/2020	agAH3/Cambodia/e0826360/2020	0.5	NI	0.7	NI	none	AANI	S31N	AAHRI
A/Nordrhein-Westfalen/7/2022	A(H3N2)	017-2022	ARI sentinel	EPI2077566	Y159N, T160I, L164Q, G186D, D190N, F193S, Y195F	genAH3/Bangladesh/4005/2020	agAH3/Cambodia/e0826360/2020	0.5	NI	0.9	NI	none	AANI	S31N	AAHRI
A/Rheinland-Pfalz/5/2022	A(H3N2)	017-2022	ARI sentinel	EPI2077463	Y159N, T160I, L164Q, G186D, D190N, F193S, Y195F	genAH3/Bangladesh/4005/2020	agAH3/Cambodia/e0826360/2020	0.3	NI	0.2	NI	none	AANI	S31N	AAHRI
A/Rheinland-Pfalz/6/2022	A(H3N2)	017-2022	ARI sentinel	EPI2077574	Y159N, T160I, L164Q, G186D, D190N, F193S, Y195F	genAH3/Bangladesh/4005/2020	agAH3/Cambodia/e0826360/2020		NA		NA	none	AANI	S31N	AAHRI
A/Sachsen/6/2022	A(H3N2)	017-2022	ARI sentinel	EPI2077447	Y159N, T160I, L164Q, G186D, D190N, F193S, Y195F	genAH3/Bangladesh/4005/2020	agAH3/Cambodia/e0826360/2020	0.3	NI	0.5	NI	none	AANI	S31N	AAHRI
A/Sachsen/8/2022	A(H3N2)	017-2022	ARI sentinel	EPI2077455	Y159N, T160I, L164Q, G186D, D190N, F193S, Y195F	genAH3/Bangladesh/4005/2020	agAH3/Cambodia/e0826360/2020	0.6	NI	0.5	NI	none	AANI	S31N	AAHRI
A/Sachsen/9/2022	A(H3N2)	017-2022	ARI sentinel	EPI2077519	Y159N, T160I, L164Q, G186D, D190N, F193S, Y195F	genAH3/Bangladesh/4005/2020	agAH3/Cambodia/e0826360/2020	0.3	NI	0.2	NI	none	AANI	S31N	AAHRI
A/Thueringen/16/2022	A(H3N2)	017-2022	ARI sentinel	EPI2077439	Y159N, T160I, L164Q, G186D, D190N, F193S, Y195F	genAH3/Bangladesh/4005/2020	agAH3/Cambodia/e0826360/2020	0.3	NI	0.4	NI	none	AANI	S31N	AAHRI
A/Thueringen/17/2022	A(H3N2)	017-2022	ARI sentinel	EPI2077471	Y159N, T160I, L164Q, G186D, D190N, F193S, Y195F	genAH3/Bangladesh/4005/2020	agAH3/Cambodia/e0826360/2020	0.9	NI	0.8	NI	none	AANI	S31N	AAHRI
A/Baden-Wuerttemberg/24/2022	A(H3N2)	018-2022	ARI sentinel	EPI2077606	Y159N, T160I, L164Q, G186D, D190N, F193S, Y195F	genAH3/Bangladesh/4005/2020	agAH3/Cambodia/e0826360/2020	0.5	NI	0.3	NI			S31N	AAHRI
A/Baden-Wuerttemberg/26/2022	A(H3N2)	018-2022	ARI sentinel				agAH3/Cambodia/e0826360/2020	0.1	NI	0.4	NI
A/Baden-Wuerttemberg/27/2022	A(H3N2)	018-2022	ARI sentinel	EPI2083968	Y159N, T160I, L164Q, G186D, D190N, F193S, Y195F	genAH3/Bangladesh/4005/2020	agAH3/Cambodia/e0826360/2020	0.6	NI	0.4	NI	none	AANI	S31N	AAHRI	none	AANS
A/Bayern/13/2022	A(H3N2)	018-2022	ARI sentinel	EPI2077682	Y159N, T160I, L164Q, G186D, D190N, F193S, Y195F	genAH3/Bangladesh/4005/2020	agAH3/Cambodia/e0826360/2020	0.2	NI	0.4	NI	none	AANI	S31N	AAHRI
A/Bayern/14/2022	A(H3N2)	018-2022	ARI sentinel	EPI2077674	Y159N, T160I, L164Q, G186D, D190N, F193S, Y195F	genAH3/Bangladesh/4005/2020	agAH3/Cambodia/e0826360/2020	0.5	NI	0.5	NI	none	AANI	S31N	AAHRI
A/Bayern/15/2022	A(H3N2)	018-2022	non-ARI sentinel				agAH3/Cambodia/e0826360/2020	0.4	NI	1	NI
A/Bayern/16/2022	A(H3N2)	018-2022	non-ARI sentinel				agAH3/Cambodia/e0826360/2020	0.3	NI	0.4	NI
A/Bayern/21/2022	A(H3N2)	018-2022	ARI sentinel	EPI2170483	Y159N, T160I, L164Q, G186D, D190N, F193S, Y195F	genAH3/Bangladesh/4005/2020			NA		NA	none	AANI	S31N	AAHRI
A/Berlin/126/2022	A(H3N2)	018-2022	ARI sentinel	EPI2077618	Y159N, T160I, L164Q, G186D, D190N, F193S, Y195F	genAH3/Bangladesh/4005/2020			NA		NA
A/Berlin/130/2022	A(H3N2)	018-2022	ARI sentinel	EPI2077658	Y159N, T160I, L164Q, G186D, D190N, F193S, Y195F	genAH3/Bangladesh/4005/2020			NA		NA
A/Berlin/74/2022	A(H3N2)	018-2022	ARI sentinel	EPI2077634	Y159N, T160I, L164Q, G186D, D190N, F193S, Y195F	genAH3/Bangladesh/4005/2020	agAH3/Cambodia/e0826360/2020	0.4	NI	0.6	NI	none	AANI	S31N	AAHRI
A/Berlin/77/2022	A(H3N2)	018-2022	non-ARI sentinel	EPI2083920	Y159N, T160I, L164Q, G186D, D190N, F193S, Y195F	genAH3/Bangladesh/4005/2020	agAH3/Cambodia/e0826360/2020	0.2	NI	0.3	NI	none	AANI	S31N	AAHRI
A/Berlin/78/2022	A(H3N2)	018-2022	ARI sentinel	EPI2083928	Y159N, T160I, L164Q, G186D, D190N, F193S, Y195F	genAH3/Bangladesh/4005/2020	agAH3/Cambodia/e0826360/2020	0.2	NI	0.2	NI	none	AANI	S31N	AAHRI
A/Berlin/80/2022	A(H3N2)	018-2022	ARI sentinel	EPI2077626	Y159N, T160I, L164Q, G186D, D190N, F193S, Y195F	genAH3/Bangladesh/4005/2020	agAH3/Cambodia/e0826360/2020	0.9	NI	1.2	NI	none	AANI	S31N	AAHRI
A/Berlin/81/2022	A(H3N2)	018-2022	ARI sentinel	EPI2083936	Y159N, T160I, L164Q, G186D, D190N, F193S, Y195F	genAH3/Bangladesh/4005/2020	agAH3/Cambodia/e0826360/2020	0.3	NI	0.4	NI	none	AANI	S31N	AAHRI
A/Berlin/82/2022	A(H3N2)	018-2022	ARI sentinel	EPI2083952	Y159N, T160I, L164Q, G186D, D190N, F193S, Y195F	genAH3/Bangladesh/4005/2020	agAH3/Cambodia/e0826360/2020	0.4	NI	0.6	NI	none	AANI	S31N	AAHRI
A/Berlin/83/2022	A(H3N2)	018-2022	ARI sentinel	EPI2083960	Y159N, T160I, L164Q, G186D, D190N, F193S, Y195F	genAH3/Bangladesh/4005/2020	agAH3/Cambodia/e0826360/2020	0.5	NI	0.5	NI	none	AANI	S31N	AAHRI
A/Berlin/84/2022	A(H3N2)	018-2022	non-ARI sentinel				agAH3/Cambodia/e0826360/2020	0.4	NI	0.5	NI
A/Berlin/85/2022	A(H3N2)	018-2022	non-ARI sentinel				agAH3/Cambodia/e0826360/2020	0.3	NI	0.3	NI
A/Berlin/86/2022	A(H3N2)	018-2022	non-ARI sentinel	EPI2170252	Y159N, T160I, L164Q, G186D, D190N, F193S, Y195F	genAH3/Bangladesh/4005/2020	agAH3/Cambodia/e0826360/2020	0.4	NI	0.3	NI	none	AANI	S31N	AAHRI
A/Berlin/87/2022	A(H3N2)	018-2022	non-ARI sentinel				agAH3/Cambodia/e0826360/2020	0.5	NI	0.4	NI
A/Brandenburg/1/2022	A(H3N2)	018-2022	ARI sentinel	EPI2077598	Y159N, T160I, L164Q, G186D, D190N, F193S, Y195F	genAH3/Bangladesh/4005/2020	agAH3/Cambodia/e0826360/2020		NA		NA	none	AANI	S31N	AAHRI
A/Brandenburg/2/2022	A(H3N2)	018-2022	ARI sentinel	EPI2083881	Y159N, T160I, L164Q, G186D, D190N, F193S, Y195F	genAH3/Bangladesh/4005/2020	agAH3/Cambodia/e0826360/2020	0.3	NI	0.2	NI	none	AANI	S31N	AAHRI	none	AANS
A/Bremen/17/2022	A(H3N2)	018-2022	ARI sentinel	EPI2083992	Y159N, T160I, L164Q, G186D, D190N, F193S, Y195F	genAH3/Bangladesh/4005/2020	agAH3/Cambodia/e0826360/2020	0.4	NI	0.3	NI	none	AANI	S31N	AAHRI	none	AANS
A/Hessen/20/2022	A(H3N2)	018-2022	ARI sentinel	EPI2077666	Y159N, T160I, L164Q, G186D, D190N, F193S, Y195F	genAH3/Bangladesh/4005/2020	agAH3/Cambodia/e0826360/2020	0.2	NI	0.3	NI	none	AANI	S31N	AAHRI
A/Hessen/21/2022	A(H3N2)	018-2022	ARI sentinel	EPI2083874	Y159N, T160I, L164Q, G186D, D190N, F193S, Y195F	genAH3/Bangladesh/4005/2020	agAH3/Cambodia/e0826360/2020	0.3	NI	0.4	NI	none	AANI	S31N	AAHRI
A/Hessen/22/2022	A(H3N2)	018-2022	ARI sentinel	EPI2083896	Y159N, T160I, L164Q, G186D, D190N, F193S, Y195F	genAH3/Bangladesh/4005/2020	agAH3/Cambodia/e0826360/2020	0.3	NI	0.4	NI	none	AANI	S31N	AAHRI
A/Hessen/29/2022	A(H3N2)	018-2022	ARI sentinel	EPI2083888	Y159N, T160I, L164Q, G186D, D190N, F193S, Y195F	genAH3/Bangladesh/4005/2020			NA		NA
A/Mecklenburg-Vorpommern/69/2022	A(H3N2)	018-2022	ARI sentinel	EPI2083904	Y159N, T160I, L164Q, G186D, D190N, F193S, Y195F	genAH3/Bangladesh/4005/2020	agAH3/Cambodia/e0826360/2020	0.4	NI	0.3	NI	none	AANI	S31N	AAHRI	none	AANS
A/Nordrhein-Westfalen/10/2022	A(H3N2)	018-2022	ARI sentinel	EPI2083984	Y159N, T160I, L164Q, G186D, D190N, F193S, Y195F	genAH3/Bangladesh/4005/2020	agAH3/Cambodia/e0826360/2020	0.3	NI	0.3	NI	none	AANI	S31N	AAHRI
A/Nordrhein-Westfalen/9/2022	A(H3N2)	018-2022	ARI sentinel	EPI2083912	Y159N, T160I, L164Q, G186D, D190N, F193S, Y195F	genAH3/Bangladesh/4005/2020	agAH3/Cambodia/e0826360/2020	0.3	NI	0.5	NI	none	AANI	S31N	AAHRI
A/Rheinland-Pfalz/7/2022	A(H3N2)	018-2022	ARI sentinel	EPI2077650	Y159N, T160I, L164Q, G186D, D190N, F193S, Y195F	genAH3/Bangladesh/4005/2020	agAH3/Cambodia/e0826360/2020	0.2	NI	0.5	NI	none	AANI	S31N	AAHRI
A/Sachsen/10/2022	A(H3N2)	018-2022	ARI sentinel	EPI2077642	Y159N, T160I, L164Q, G186D, D190N, F193S, Y195F	genAH3/Bangladesh/4005/2020	agAH3/Cambodia/e0826360/2020	0.4	NI	0.7	NI	none	AANI	S31N	AAHRI
A/Sachsen/11/2022	A(H3N2)	018-2022	ARI sentinel	EPI2083944	Y159N, T160I, L164Q, G186D, D190N, F193S, Y195F	genAH3/Bangladesh/4005/2020	agAH3/Cambodia/e0826360/2020	0.7	NI	1.1	NI	none	AANI	S31N	AAHRI	none	AANS
A/Thueringen/19/2022	A(H3N2)	018-2022	ARI sentinel	EPI2077590	Y159N, T160I, L164Q, G186D, D190N, F193S, Y195F	genAH3/Bangladesh/4005/2020	agAH3/Cambodia/e0826360/2020		NA		NA	none	AANI	S31N	AAHRI
A/Baden-Wuerttemberg/28/2022	A(H3N2)	019-2022	ARI sentinel	EPI2170276	Y159N, T160I, L164Q, G186D, D190N, F193S, Y195F	genAH3/Bangladesh/4005/2020		1	NI	1.6	NI	none	AANI	S31N	AAHRI
A/Bayern/17/2022	A(H3N2)	019-2022	ARI sentinel	EPI2170331	Y159N, T160I, L164Q, G186D, D190N, F193S, Y195F	genAH3/Bangladesh/4005/2020	agAH3/Cambodia/e0826360/2020		NA		NA	none	AANI	S31N	AAHRI
A/Bayern/18/2022	A(H3N2)	019-2022	ARI sentinel	EPI2170456	Y159N, T160I, L164Q, G186D, D190N, F193S, Y195F	genAH3/Bangladesh/4005/2020	agAH3/Cambodia/e0826360/2020		NA		NA	none	AANI	S31N	AAHRI
A/Berlin/100/2022	A(H3N2)	019-2022	non-ARI sentinel				agAH3/Cambodia/e0826360/2020		NA		NA
A/Berlin/101/2022	A(H3N2)	019-2022	non-ARI sentinel				agAH3/Cambodia/e0826360/2020		NA		NA
A/Berlin/88/2022	A(H3N2)	019-2022	ARI sentinel	EPI2170260	Y159N, T160I, L164Q, G186D, D190N, F193S, Y195F	genAH3/Bangladesh/4005/2020			NA		NA	none	AANI	S31N	AAHRI
A/Berlin/89/2022	A(H3N2)	019-2022	non-ARI sentinel				agAH3/Cambodia/e0826360/2020	0.1	NI	0.2	NI			S31N	AAHRI
A/Berlin/90/2022	A(H3N2)	019-2022	ARI sentinel	EPI2170299	Y159N, T160I, L164Q, G186D, D190N, F193S, Y195F	genAH3/Bangladesh/4005/2020	agAH3/Cambodia/e0826360/2020	0.7	NI	1	NI	none	AANI	S31N	AAHRI
A/Berlin/91/2022	A(H3N2)	019-2022	ARI sentinel	EPI2170345	Y159N, T160I, L164Q, G186D, D190N, F193S, Y195F	genAH3/Bangladesh/4005/2020	agAH3/Cambodia/e0826360/2020		NA		NA	none	AANI	S31N	AAHRI
A/Berlin/97/2022	A(H3N2)	019-2022	non-ARI sentinel				agAH3/Cambodia/e0826360/2020		NA		NA
A/Berlin/98/2022	A(H3N2)	019-2022	non-ARI sentinel				agAH3/Cambodia/e0826360/2020		NA		NA
A/Berlin/99/2022	A(H3N2)	019-2022	non-ARI sentinel	EPI2084016	Y159N, T160I, L164Q, G186D, D190N, F193S, Y195F	genAH3/Bangladesh/4005/2020	agAH3/Cambodia/e0826360/2020		NA		NA	none	AANI	S31N	AAHRI
A/Bremen/18/2022	A(H3N2)	019-2022	ARI sentinel	EPI2170315	Y159N, T160I, L164Q, G186D, D190N, F193S, Y195F	genAH3/Bangladesh/4005/2020	agAH3/Cambodia/e0826360/2020	0.5	NI	0.5	NI			S31N,L26F	AAHRI
A/Hessen/23/2022	A(H3N2)	019-2022	ARI sentinel	EPI2083976	Y159N, T160I, L164Q, G186D, D190N, F193S, Y195F	genAH3/Bangladesh/4005/2020	agAH3/Cambodia/e0826360/2020	0.4	NI	0.2	NI	none	AANI	S31N	AAHRI
A/Hessen/24/2022	A(H3N2)	019-2022	ARI sentinel	EPI2084008	Y159N, T160I, L164Q, G186D, D190N, F193S, Y195F	genAH3/Bangladesh/4005/2020	agAH3/Cambodia/e0826360/2020	0.3	NI	0.4	NI	none	AANI	S31N	AAHRI
A/Hessen/25/2022	A(H3N2)	019-2022	ARI sentinel	EPI2170268	Y159N, T160I, L164Q, G186D, D190N, F193S, Y195F	genAH3/Bangladesh/4005/2020	agAH3/Cambodia/e0826360/2020	0.3	NI	0.3	NI	none	AANI	S31N	AAHRI
A/Mecklenburg-Vorpommern/70/2022	A(H3N2)	019-2022	ARI sentinel				agAH3/Cambodia/e0826360/2020	0.9	NI	0.7	NI
A/Mecklenburg-Vorpommern/71/2022	A(H3N2)	019-2022	ARI sentinel	EPI2170307	Y159N, T160I, L164Q, G186D, D190N, F193S, Y195F	genAH3/Bangladesh/4005/2020	agAH3/Cambodia/e0826360/2020	0.5	NI	0.3	NI			S31N	AAHRI
A/Mecklenburg-Vorpommern/72/2022	A(H3N2)	019-2022	ARI sentinel	EPI2170337	Y159N, T160I, L164Q, G186D, D190N, F193S, Y195F	genAH3/Bangladesh/4005/2020	agAH3/Cambodia/e0826360/2020		NA		NA	none	AANI	S31N	AAHRI
A/Nordrhein-Westfalen/11/2022	A(H3N2)	019-2022	ARI sentinel	EPI2170323	Y159N, T160I, L164Q, G186D, D190N, F193S, Y195F	genAH3/Bangladesh/4005/2020	agAH3/Cambodia/e0826360/2020		NA		NA	none	AANI	S31N	AAHRI
A/Nordrhein-Westfalen/12/2022	A(H3N2)	019-2022	ARI sentinel	EPI2170353	Y159N, T160I, L164Q, G186D, D190N, F193S, Y195F	genAH3/Bangladesh/4005/2020	agAH3/Cambodia/e0826360/2020		NA		NA	none	AANI	S31N	AAHRI
A/Nordrhein-Westfalen/13/2022	A(H3N2)	019-2022	ARI sentinel	EPI2170432	Y159N, T160I, L164Q, G186D, D190N, F193S, Y195F	genAH3/Bangladesh/4005/2020	agAH3/Cambodia/e0826360/2020		NA		NA	none	AANI	S31N	AAHRI
A/Rheinland-Pfalz/8/2022	A(H3N2)	019-2022	ARI sentinel	EPI2084000	Y159N, T160I, L164Q, G186D, D190N, F193S, Y195F	genAH3/Bangladesh/4005/2020	agAH3/Cambodia/e0826360/2020	0.5	NI	0.6	NI	none	AANI			none	AANS
A/Rheinland-Pfalz/9/2022	A(H3N2)	019-2022	ARI sentinel	EPI2170409	Y159N, T160I, L164Q, G186D, D190N, F193S, Y195F	genAH3/Bangladesh/4005/2020	agAH3/Cambodia/e0826360/2020		NA		NA	none	AANI	S31N	AAHRI
A/Sachsen/12/2022	A(H3N2)	019-2022	ARI sentinel	EPI2170292	Y159N, T160I, L164Q, G186D, D190N, F193S, Y195F	genAH3/Bangladesh/4005/2020	agAH3/Cambodia/e0826360/2020	0.3	NI	0.3	NI	none	AANI	S31N	AAHRI
A/Schleswig-Holstein/4/2022	A(H3N2)	019-2022	non-ARI sentinel	EPI2170361	Y159N, T160I, L164Q, G186D, D190N, F193S, Y195F	genAH3/Bangladesh/4005/2020	agAH3/Cambodia/e0826360/2020		NA		NA	none	AANI	S31N	AAHRI
A/Thueringen/20/2022	A(H3N2)	019-2022	ARI sentinel	EPI2170284	Y159N, T160I, L164Q, G186D, D190N, F193S, Y195F	genAH3/Bangladesh/4005/2020			NA		NA	none	AANI	S31N	AAHRI
A/Bayern/19/2022	A(H3N2)	020-2022	ARI sentinel	EPI2170507	Y159N, T160I, L164Q, G186D, D190N, F193S, Y195F	genAH3/Bangladesh/4005/2020	agAH3/Cambodia/e0826360/2020		NA		NA	none	AANI	S31N	AAHRI
A/Berlin/102/2022	A(H3N2)	020-2022	non-ARI sentinel				agAH3/Cambodia/e0826360/2020		NA		NA
A/Berlin/103/2022	A(H3N2)	020-2022	ARI sentinel	EPI2084024	Y159N, T160I, L164Q, G186D, D190N, F193S, Y195F	genAH3/Bangladesh/4005/2020	agAH3/Cambodia/e0826360/2020		NA		NA	none	AANI	S31N	AAHRI
A/Berlin/104/2022	A(H3N2)	020-2022	ARI sentinel	EPI2084040	Y159N, T160I, L164Q, G186D, D190N, F193S, Y195F	genAH3/Bangladesh/4005/2020	agAH3/Cambodia/e0826360/2020		NA		NA	none	AANI	S31N	AAHRI
A/Berlin/105/2022	A(H3N2)	020-2022	ARI sentinel	EPI2170499	Y159N, T160I, L164Q, G186D, D190N, F193S, Y195F	genAH3/Bangladesh/4005/2020	agAH3/Cambodia/e0826360/2020		NA		NA	none	AANI	S31N	AAHRI
A/Berlin/106/2022	A(H3N2)	020-2022	non-ARI sentinel	EPI2170585	Y159N, T160I, L164Q, G186D, D190N, F193S, Y195F	genAH3/Bangladesh/4005/2020	agAH3/Cambodia/e0826360/2020		NA		NA	none	AANI	S31N	AAHRI
A/Berlin/92/2022	A(H3N2)	020-2022	ARI sentinel	EPI2170417	Y159N, T160I, L164Q, G186D, D190N, F193S, Y195F	genAH3/Bangladesh/4005/2020	agAH3/Cambodia/e0826360/2020		NA		NA	none	AANI	S31N	AAHRI
A/Berlin/93/2022	A(H3N2)	020-2022	ARI sentinel	EPI2170425	Y159N, T160I, L164Q, G186D, D190N, F193S, Y195F	genAH3/Bangladesh/4005/2020	agAH3/Cambodia/e0826360/2020		NA		NA	none	AANI	S31N	AAHRI
A/Berlin/95/2022	A(H3N2)	020-2022	ARI sentinel	EPI2170440	Y159N, T160I, L164Q, G186D, D190N, F193S, Y195F	genAH3/Bangladesh/4005/2020	agAH3/Cambodia/e0826360/2020		NA		NA	none	AANI	S31N	AAHRI
A/Berlin/96/2022	A(H3N2)	020-2022	ARI sentinel	EPI2170475	Y159N, T160I, L164Q, G186D, D190N, F193S, Y195F	genAH3/Bangladesh/4005/2020	agAH3/Cambodia/e0826360/2020		NA		NA	none	AANI	S31N	AAHRI
A/Brandenburg/3/2022	A(H3N2)	020-2022	ARI sentinel	EPI2170369	Y159N, T160I, L164Q, G186D, D190N, F193S, Y195F	genAH3/Bangladesh/4005/2020	agAH3/Cambodia/e0826360/2020		NA		NA	none	AANI	S31N,L26F	AAHRI
A/Brandenburg/4/2022	A(H3N2)	020-2022	ARI sentinel	EPI2170515	Y159N, T160I, L164Q, G186D, D190N, F193S, Y195F	genAH3/Bangladesh/4005/2020	agAH3/Cambodia/e0826360/2020	0.4	NI	0.3	NI	none	AANI	S31N	AAHRI
A/Mecklenburg-Vorpommern/73/2022	A(H3N2)	020-2022	ARI sentinel	EPI2170393	Y159N, T160I, L164Q, G186D, D190N, F193S, Y195F	genAH3/Bangladesh/4005/2020	agAH3/Cambodia/e0826360/2020		NA		NA	none	AANI	S31N,L26F	AAHRI
A/Mecklenburg-Vorpommern/74/2022	A(H3N2)	020-2022	ARI sentinel	EPI2170401	Y159N, T160I, L164Q, G186D, D190N, F193S, Y195F	genAH3/Bangladesh/4005/2020	agAH3/Cambodia/e0826360/2020		NA		NA	none	AANI	S31N,L26F	AAHRI
A/Nordrhein-Westfalen/14/2022	A(H3N2)	020-2022	ARI sentinel	EPI2170491	Y159N, T160I, L164Q, G186D, D190N, F193S, Y195F	genAH3/Bangladesh/4005/2020	agAH3/Cambodia/e0826360/2020		NA		NA	none	AANI	S31N	AAHRI
A/Nordrhein-Westfalen/15/2022	A(H3N2)	020-2022	ARI sentinel	EPI2170523	Y159N, T160I, L164Q, G186D, D190N, F193S, Y195F	genAH3/Bangladesh/4005/2020	agAH3/Cambodia/e0826360/2020	0.3	NI	0.3	NI	none	AANI	S31N	AAHRI
A/Nordrhein-Westfalen/16/2022	A(H3N2)	020-2022	ARI sentinel	EPI2170531	Y159N, T160I, L164Q, G186D, D190N, F193S, Y195F	genAH3/Bangladesh/4005/2020	agAH3/Cambodia/e0826360/2020	0.4	NI	0.4	NI	none	AANI	S31N	AAHRI
A/Rheinland-Pfalz/10/2022	A(H3N2)	020-2022	ARI sentinel	EPI2170562	Y159N, T160I, L164Q, G186D, D190N, F193S, Y195F	genAH3/Bangladesh/4005/2020	agAH3/Cambodia/e0826360/2020		NA		NA	none	AANI	S31N	AAHRI
A/Sachsen/13/2022	A(H3N2)	020-2022	ARI sentinel	EPI2170377	Y159N, T160I, L164Q, G186D, D190N, F193S, Y195F	genAH3/Bangladesh/4005/2020	agAH3/Cambodia/e0826360/2020		NA		NA	none	AANI	S31N	AAHRI
A/Sachsen/14/2022	A(H3N2)	020-2022	ARI sentinel	EPI2170385	Y159N, T160I, L164Q, G186D, D190N, F193S, Y195F	genAH3/Bangladesh/4005/2020	agAH3/Cambodia/e0826360/2020		NA		NA	none	AANI	S31N	AAHRI
A/Sachsen/15/2022	A(H3N2)	020-2022	ARI sentinel	EPI2170448	Y159N, T160I, L164Q, G186D, D190N, F193S, Y195F	genAH3/Bangladesh/4005/2020	agAH3/Cambodia/e0826360/2020		NA		NA	none	AANI	S31N	AAHRI
A/Sachsen/16/2022	A(H3N2)	020-2022	ARI sentinel	EPI2170464	Y159N, T160I, L164Q, G186D, D190N, F193S, Y195F	genAH3/Bangladesh/4005/2020	agAH3/Cambodia/e0826360/2020		NA		NA	none	AANI	S31N	AAHRI
A/Sachsen/18/2022	A(H3N2)	020-2022	ARI sentinel	EPI2170467	Y159N, T160I, L164Q, G186D, D190N, F193S, Y195F	genAH3/Bangladesh/4005/2020			NA		NA
A/Thueringen/21/2022	A(H3N2)	020-2022	ARI sentinel	EPI2084032	Y159N, T160I, L164Q, G186D, D190N, F193S, Y195F	genAH3/Bangladesh/4005/2020	agAH3/Cambodia/e0826360/2020		NA		NA	none	AANI	S31N	AAHRI
A/Baden-Wuerttemberg/37/2022	A(H3N2)	021-2022	ARI sentinel	EPI2170623	Y159N, T160I, L164Q, G186D, D190N, F193S, Y195F	genAH3/Bangladesh/4005/2020	agAH3/Cambodia/e0826360/2020		NA		NA	none	AANI	S31N	AAHRI
A/Bayern/20/2022	A(H3N2)	021-2022	ARI sentinel	EPI2170608	Y159N, T160I, L164Q, G186D, D190N, F193S, Y195F	genAH3/Bangladesh/4005/2020	agAH3/Cambodia/e0826360/2020		NA		NA	none	AANI	S31N	AAHRI
A/Bayern/22/2022	A(H3N2)	021-2022	ARI sentinel	EPI2170615	Y159N, T160I, L164Q, G186D, D190N, F193S, Y195F	genAH3/Bangladesh/4005/2020			NA		NA	none	AANI	S31N	AAHRI
A/Berlin/107/2022	A(H3N2)	021-2022	non-ARI sentinel				agAH3/Cambodia/e0826360/2020		NA		NA
A/Berlin/108/2022	A(H3N2)	021-2022	non-ARI sentinel				agAH3/Cambodia/e0826360/2020		NA		NA
A/Berlin/109/2022	A(H3N2)	021-2022	non-ARI sentinel				agAH3/Cambodia/e0826360/2020		NA		NA
A/Berlin/110/2022	A(H3N2)	021-2022	non-ARI sentinel				agAH3/Cambodia/e0826360/2020		NA		NA
A/Berlin/111/2022	A(H3N2)	021-2022	ARI sentinel	EPI2170593	Y159N, T160I, L164Q, G186D, D190N, F193S, Y195F	genAH3/Bangladesh/4005/2020	agAH3/Cambodia/e0826360/2020		NA		NA	none	AANI	S31N	AAHRI
A/Berlin/112/2022	A(H3N2)	021-2022	ARI sentinel	EPI2170600	Y159N, T160I, L164Q, G186D, D190N, F193S, Y195F	genAH3/Bangladesh/4005/2020	agAH3/Cambodia/e0826360/2020	0.3	NI	0.2	NI	none	AANI	S31N	AAHRI
A/Berlin/133/2022	A(H3N2)	021-2022	ARI sentinel	EPI2170638	Y159N, T160I, L164Q, G186D, D190N, F193S, Y195F	genAH3/Bangladesh/4005/2020			NA		NA	none	AANI	S31N	AAHRI
A/Mecklenburg-Vorpommern/75/2022	A(H3N2)	021-2022	ARI sentinel	EPI2170539	Y159N, T160I, L164Q, G186D, D190N, F193S, Y195F	genAH3/Bangladesh/4005/2020	agAH3/Cambodia/e0826360/2020	0.4	NI	0.4	NI	none	AANI	S31N	AAHRI
A/Mecklenburg-Vorpommern/76/2022	A(H3N2)	021-2022	ARI sentinel	EPI2170546	Y159N, T160I, L164Q, G186D, D190N, F193S, Y195F	genAH3/Bangladesh/4005/2020	agAH3/Cambodia/e0826360/2020	0.4	NI	0.4	NI	none	AANI	S31N	AAHRI
A/Nordrhein-Westfalen/17/2022	A(H3N2)	021-2022	ARI sentinel	EPI2170569	Y159N, T160I, L164Q, G186D, D190N, F193S, Y195F	genAH3/Bangladesh/4005/2020	agAH3/Cambodia/e0826360/2020		NA		NA	none	AANI	S31N	AAHRI
A/Nordrhein-Westfalen/18/2022	A(H3N2)	021-2022	ARI sentinel	EPI2170577	Y159N, T160I, L164Q, G186D, D190N, F193S, Y195F	genAH3/Bangladesh/4005/2020	agAH3/Cambodia/e0826360/2020		NA		NA	none	AANI	S31N	AAHRI
A/Thueringen/22/2022	A(H3N2)	021-2022	ARI sentinel	EPI2170554	Y159N, T160I, L164Q, G186D, D190N, F193S, Y195F	genAH3/Bangladesh/4005/2020	agAH3/Cambodia/e0826360/2020	0.3	NI	0.2	NI	none	AANI	S31N	AAHRI
A/Berlin/114/2022	A(H3N2)	022-2022	non-ARI sentinel	EPI2170654	Y159N, T160I, L164Q, G186D, D190N, F193S, Y195F	genAH3/Bangladesh/4005/2020	agAH3/Cambodia/e0826360/2020	2.9	NI	2.4	NI	none	AANI	S31N	AAHRI
A/Berlin/115/2022	A(H3N2)	022-2022	ARI sentinel	EPI2170662	Y159N, T160I, L164Q, G186D, D190N, F193S, Y195F	genAH3/Bangladesh/4005/2020	agAH3/Cambodia/e0826360/2020	0.6	NI	0.6	NI	none	AANI	S31N	AAHRI
A/Berlin/116/2022	A(H3N2)	022-2022	non-ARI sentinel	EPI2170718	Y159N, T160I, L164Q, G186D, D190N, F193S, Y195F	genAH3/Bangladesh/4005/2020	agAH3/Cambodia/e0826360/2020		NA		NA	none	AANI	S31N	AAHRI
A/Berlin/117/2022	A(H3N2)	022-2022	non-ARI sentinel	EPI2170726	Y159N, T160I, L164Q, G186D, D190N, F193S, Y195F	genAH3/Bangladesh/4005/2020	agAH3/Cambodia/e0826360/2020		NA		NA	none	AANI	S31N	AAHRI
A/Berlin/118/2022	A(H3N2)	022-2022	non-ARI sentinel	EPI2170742	Y159N, T160I, L164Q, G186D, D190N, F193S, Y195F	genAH3/Bangladesh/4005/2020	agAH3/Cambodia/e0826360/2020		NA		NA	none	AANI	S31N	AAHRI
A/Berlin/119/2022	A(H3N2)	022-2022	non-ARI sentinel				agAH3/Cambodia/e0826360/2020		NA		NA	none	AANI	S31N	AAHRI
A/Berlin/120/2022	A(H3N2)	022-2022	non-ARI sentinel	EPI2170758	Y159N, T160I, L164Q, G186D, D190N, F193S, Y195F	genAH3/Bangladesh/4005/2020	agAH3/Cambodia/e0826360/2020		NA		NA	none	AANI	S31N	AAHRI
A/Berlin/121/2022	A(H3N2)	022-2022	non-ARI sentinel	EPI2170710	Y159N, T160I, L164Q, G186D, D190N, F193S, Y195F	genAH3/Bangladesh/4005/2020			NA		NA	none	AANI	S31N	AAHRI
A/Berlin/122/2022	A(H3N2)	022-2022	non-ARI sentinel	EPI2170750	Y159N, T160I, L164Q, G186D, D190N, F193S, Y195F	genAH3/Bangladesh/4005/2020			NA		NA	none	AANI	S31N	AAHRI
A/Berlin/123/2022	A(H3N2)	022-2022	non-ARI sentinel				agAH3/Cambodia/e0826360/2020	0.6	NI	0.9	NI	none	AANI	S31N	AAHRI
A/Berlin/124/2022	A(H3N2)	022-2022	non-ARI sentinel	EPI2170765	Y159N, T160I, L164Q, G186D, D190N, F193S, Y195F	genAH3/Bangladesh/4005/2020	agAH3/Cambodia/e0826360/2020	0.4	NI	0.5	NI	none	AANI	S31N	AAHRI
A/Berlin/125/2022	A(H3N2)	022-2022	non-ARI sentinel	EPI2170734	Y159N, T160I, L164Q, G186D, D190N, F193S, Y195F	genAH3/Bangladesh/4005/2020		0.4	NI	0.5	NI	none	AANI	S31N	AAHRI
A/Berlin/134/2022	A(H3N2)	022-2022	non-ARI sentinel	EPI2170702	Y159N, T160I, L164Q, G186D, D190N, F193S, Y195F	genAH3/Bangladesh/4005/2020			NA		NA	none	AANI	S31N	AAHRI
A/Hessen/34/2022	A(H3N2)	022-2022	ARI sentinel	EPI2170678	Y159N, T160I, L164Q, G186D, D190N, F193S, Y195F	genAH3/Bangladesh/4005/2020			NA		NA	none	AANI	S31N	AAHRI
A/Nordrhein-Westfalen/20/2022	A(H3N2)	022-2022	ARI sentinel	EPI2170630	Y159N, T160I, L164Q, G186D, D190N, F193S, Y195F	genAH3/Bangladesh/4005/2020	agAH3/Cambodia/e0826360/2020	0.4	NI	0.4	NI	none	AANI	S31N	AAHRI
A/Nordrhein-Westfalen/21/2022	A(H3N2)	022-2022	ARI sentinel	EPI2170670	Y159N, T160I, L164Q, G186D, D190N, F193S, Y195F	genAH3/Bangladesh/4005/2020	agAH3/Cambodia/e0826360/2020	0.9	NI	0.9	NI	none	AANI	S31N	AAHRI
A/Nordrhein-Westfalen/22/2022	A(H3N2)	022-2022	ARI sentinel	EPI2170686	Y159N, T160I, L164Q, G186D, D190N, F193S, Y195F	genAH3/Bangladesh/4005/2020			NA		NA	none	AANI	S31N	AAHRI
A/Rheinland-Pfalz/11/2022	A(H3N2)	022-2022	ARI sentinel				agAH3/Cambodia/e0826360/2020		NA		NA
A/Thueringen/23/2022	A(H3N2)	022-2022	ARI sentinel	EPI2170646	Y159N, T160I, L164Q, G186D, D190N, F193S, Y195F	genAH3/Bangladesh/4005/2020	agAH3/Cambodia/e0826360/2020	0.7	NI	0.8	NI	none	AANI	S31N	AAHRI
A/Berlin/128/2022	A(H3N2)	023-2022	non-ARI sentinel				agAH3/Cambodia/e0826360/2020	0.9	NI	0.4	NI
A/Brandenburg/5/2022	A(H3N2)	023-2022	ARI sentinel	EPI2170773	Y159N, T160I, L164Q, G186D, D190N, F193S, Y195F	genAH3/Bangladesh/4005/2020	agAH3/Cambodia/e0826360/2020		NA		NA	none	AANI	S31N	AAHRI
A/Hessen/28/2022	A(H3N2)	023-2022	ARI sentinel				agAH3/Cambodia/e0826360/2020	0.7	NI	0.4	NI
A/Nordrhein-Westfalen/23/2022	A(H3N2)	023-2022	ARI sentinel	EPI2170789	Y159N, T160I, L164Q, G186D, D190N, F193S, Y195F	genAH3/Bangladesh/4005/2020	agAH3/Cambodia/e0826360/2020		NA		NA	none	AANI	S31N	AAHRI
A/Nordrhein-Westfalen/24/2022	A(H3N2)	023-2022	ARI sentinel				agAH3/Cambodia/e0826360/2020	0.8	NI	0.5	NI
A/Nordrhein-Westfalen/30/2022	A(H3N2)	023-2022	ARI sentinel	EPI2170821	Y159N, T160I, L164Q, G186D, D190N, F193S, Y195F	genAH3/Bangladesh/4005/2020			NA		NA	none	AANI	S31N	AAHRI
A/Rheinland-Pfalz/12/2022	A(H3N2)	023-2022	ARI sentinel	EPI2170694	Y159N, T160I, L164Q, G186D, D190N, F193S, Y195F	genAH3/Bangladesh/4005/2020	agAH3/Cambodia/e0826360/2020		NA		NA	none	AANI	S31N	AAHRI
A/Sachsen/17/2022	A(H3N2)	023-2022	ARI sentinel	EPI2170781	Y159N, T160I, L164Q, G186D, D190N, F193S, Y195F	genAH3/Bangladesh/4005/2020	agAH3/Cambodia/e0826360/2020		NA		NA	none	AANI	S31N	AAHRI
A/Bremen/19/2022	A(H3N2)	024-2022	ARI sentinel	EPI2170797	Y159N, T160I, L164Q, G186D, D190N, F193S, Y195F	genAH3/Bangladesh/4005/2020	agAH3/Cambodia/e0826360/2020	0.8	NI	0.2	NI	none	AANI	S31N	AAHRI
A/Hessen/26/2022	A(H3N2)	024-2022	ARI sentinel	EPI2170805	Y159N, T160I, L164Q, G186D, D190N, F193S, Y195F	genAH3/Bangladesh/4005/2020			NA		NA	none	AANI	S31N	AAHRI
A/Hessen/27/2022	A(H3N2)	024-2022	ARI sentinel	EPI2170813	Y159N, T160I, L164Q, G186D, D190N, F193S, Y195F	genAH3/Bangladesh/4005/2020		0.3	NI	0.3	NI	none	AANI	S31N	AAHRI
A/Nordrhein-Westfalen/25/2022	A(H3N2)	024-2022	ARI sentinel	EPI2170828	Y159N, T160I, L164Q, G186D, D190N, F193S, Y195F	genAH3/Bangladesh/4005/2020	agAH3/Cambodia/e0826360/2020	0.3	NI	0.2	NI	none	AANI	S31N	AAHRI
A/Nordrhein-Westfalen/26/2022	A(H3N2)	024-2022	ARI sentinel	EPI2170859	Y159N, T160I, L164Q, G186D, D190N, F193S, Y195F	genAH3/Bangladesh/4005/2020	agAH3/Cambodia/e0826360/2020	0.4	NI	0.3	NI	none	AANI	S31N	AAHRI
A/Berlin/129/2022	A(H3N2)	025-2022	non-ARI sentinel				agAH3/Cambodia/e0826360/2020	0.4	NI	0.4	NI
A/Berlin/131/2022	A(H3N2)	025-2022	non-ARI sentinel				agAH3/Cambodia/e0826360/2020	0.5	NI	0.4	NI	none	AANI
A/Berlin/135/2022	A(H3N2)	025-2022	non-ARI sentinel	EPI2170835	Y159N, T160I, L164Q, G186D, D190N, F193S, Y195F	genAH3/Bangladesh/4005/2020			NA		NA	none	AANI	S31N	AAHRI
A/Bremen/20/2022	A(H3N2)	025-2022	ARI sentinel	EPI2170843	Y159N, T160I, L164Q, G186D, D190N, F193S, Y195F	genAH3/Bangladesh/4005/2020	agAH3/Cambodia/e0826360/2020	0.3	NI	0.2	NI	none	AANI	S31N	AAHRI
A/Bremen/21/2022	A(H3N2)	025-2022	ARI sentinel	EPI2170865	Y159N, T160I, L164Q, G186D, D190N, F193S, Y195F	genAH3/Bangladesh/4005/2020	agAH3/Cambodia/e0826360/2020	0.5	NI	0.4	NI	none	AANI
A/Hessen/30/2022	A(H3N2)	025-2022	ARI sentinel				agAH3/Cambodia/e0826360/2020	0.3	NI	0.2	NI	none	AANI
A/Nordrhein-Westfalen/27/2022	A(H3N2)	025-2022	ARI sentinel				agAH3/Cambodia/e0826360/2020	0.4	NI	0.3	NI	none	AANI
A/Thueringen/24/2022	A(H3N2)	025-2022	ARI sentinel	EPI2170851	Y159N, T160I, L164Q, G186D, D190N, F193S, Y195F	genAH3/Bangladesh/4005/2020	agAH3/Cambodia/e0826360/2020	0.4	NI	0.3	NI	none	AANI	S31N	AAHRI
A/Thueringen/25/2022	A(H3N2)	025-2022	ARI sentinel				agAH3/Cambodia/e0826360/2020	0.4	NI	0.5	NI	none	AANI
A/Bayern/23/2022	A(H3N2)	026-2022	non-ARI sentinel	EPI2170873	Y159N, T160I, L164Q, G186D, D190N, F193S, Y195F	genAH3/Bangladesh/4005/2020			NA		NA	none	AANI	S31N	AAHRI
A/Bremen/22/2022	A(H3N2)	026-2023	ARI sentinel				agAH3/Cambodia/e0826360/2020	0.4	NI	0.5	NI	none	AANI
A/Hessen/31/2022	A(H3N2)	026-2024	ARI sentinel				agAH3/Cambodia/e0826360/2020	0.3	NI	0.4	NI	none	AANI
A/Hessen/32/2022	A(H3N2)	026-2025	ARI sentinel				agAH3/Cambodia/e0826360/2020	1	NI	0.9	NI	none	AANI
A/Nordrhein-Westfalen/28/2022	A(H3N2)	026-2026	ARI sentinel				agAH3/Cambodia/e0826360/2020	0.6	NI	0.5	NI	none	AANI
A/Berlin/132/2022	A(H3N2)	027-2022	non-ARI sentinel				agAH3/Cambodia/e0826360/2020	0.5	NI	0.7	NI	none	AANI
A/Hessen/33/2022	A(H3N2)	027-2022	ARI sentinel				agAH3/Cambodia/e0826360/2020	0.3	NI	0.4	NI	none	AANI
A/Mecklenburg-Vorpommern/77/2022	A(H3N2)	027-2022	ARI sentinel				agAH3/Cambodia/e0826360/2020	0.8	NI	0.4	NI	none	AANI
A/Nordrhein-Westfalen/29/2022	A(H3N2)	027-2022	ARI sentinel				agAH3/Cambodia/e0826360/2020	0.3	NI	0.9	NI	none	AANI
A/Schleswig-Holstein/5/2022	A(H3N2)	028-2022	non-ARI sentinel				agAH3/Cambodia/e0826360/2020		NA		NA	none	AANI
A/Thueringen/26/2022	A(H3N2)	029-2022	ARI sentinel				agAH3/Cambodia/e0826360/2020		NA		NA	none	AANI
A/Berlin/136/2022	A(H3N2)	030-2022	non-ARI sentinel				agAH3/Cambodia/e0826360/2020		NA		NA	none	AANI
A/Bremen/24/2022	A(H3N2)	030-2022	ARI sentinel				agAH3/Cambodia/e0826360/2020		NA		NA
A/Hessen/35/2022	A(H3N2)	030-2022	ARI sentinel				agAH3/Cambodia/e0826360/2020		NA		NA	none	AANI
A/Berlin/137/2022	A(H3N2)	032-2022	non-ARI sentinel				agAH3/Cambodia/e0826360/2020		NA		NA
A/Berlin/138/2022	A(H3N2)	032-2022	non-ARI sentinel				agAH3/Cambodia/e0826360/2020		NA		NA
A/Bremen/25/2022	A(H3N2)	032-2022	ARI sentinel				agAH3/Cambodia/e0826360/2020		NA		NA	none	AANI
A/Baden-Wuerttemberg/61/2022	A(H3N2)	033-2022	ARI sentinel				agAH3/Cambodia/e0826360/2020		NA		NA	none	AANI
A/Berlin/140/2022	A(H3N2)	034-2022	ARI sentinel				agAH3/Cambodia/e0826360/2020		NA		NA	none	AANI
A/Berlin/141/2022	A(H3N2)	034-2022	non-ARI sentinel				agAH3/Cambodia/e0826360/2020		NA		NA	none	AANI
A/Berlin/142/2022	A(H3N2)	034-2022	non-ARI sentinel				agAH3/Cambodia/e0826360/2020		NA		NA	none	AANI
A/Schleswig-Holstein/6/2022	A(H3N2)	034-2022	ARI sentinel				agAH3/Cambodia/e0826360/2020		NA		NA	none	AANI
A/Sachsen/19/2022	A(H3N2)	035-2022	ARI sentinel				agAH3/Cambodia/e0826360/2020		NA		NA	none	AANI
A/Schleswig-Holstein/8/2022	A(H3N2)	035-2023	ARI sentinel				agAH3/Cambodia/e0826360/2020		NA		NA	none	AANI
A/Berlin/143/2022	A(H3N2)	036-2022	non-ARI sentinel				agAH3/Cambodia/e0826360/2020		NA		NA	none	AANI
A/Nordrhein-Westfalen/32/2022	A(H3N2)	037-2022	ARI sentinel				agAH3/Cambodia/e0826360/2020		NA		NA	none	AANI
A/Berlin/144/2022	A(H3N2)	038-2022	non-ARI sentinel				agAH3/Darwin/9/2021		NA		NA
A/Brandenburg/7/2022	A(H3N2)	038-2022	ARI sentinel				agAH3/Darwin/9/2021		NA		NA	none	AANI
A/Bayern/26/2022	A(H3N2)	039-2022	ARI sentinel				agAH3/Darwin/9/2021		NA		NA
A/Bremen/26/2022	A(H3N2)	039-2022	ARI sentinel				agAH3/Darwin/9/2021		NA		NA
A/Hessen/38/2022	A(H3N2)	039-2022	ARI sentinel				agAH3/Darwin/9/2021		NA		NA
A/Hessen/39/2022	A(H3N2)	039-2022	ARI sentinel				agAH3/Darwin/9/2021		NA		NA
A/Nordrhein-Westfalen/35/2022	A(H3N2)	039-2022	ARI sentinel				agAH3/Darwin/9/2021		NA		NA
A/Baden-Wuerttemberg/71/2022	A(H3N2)	040-2022	non-ARI sentinel	EPI2218046	HA1: K83E, Y94N, Y159N, T160I, L164Q, G186D, D190N, F193S and Y195F HA2: I193M	genAH3/Bangladesh/4005/2020			NA		NA
A/Bayern/30/2022	A(H3N2)	040-2022	ARI sentinel	EPI2241329	HA1: K83E, Y94N, Y159N, T160I, L164Q, G186D, D190N, F193S and Y195F HA2: I193M	genAH3/Bangladesh/4005/2020			NA		NA	none	AANI	S31N	AAHRI	none	AANS
A/Bayern/50/2022	A(H3N2)	040-2022	ARI sentinel	EPI2296814	HA1: K83E, Y94N, Y159N, T160I, L164Q, G186D, D190N, F193S, Y195F, HA2: I193M	genAH3/Bangladesh/4005/2020		0.9	NI	0.6	NI	none	AANI	S31N	AAHRI	none	AANS
A/Berlin/145/2022	A(H3N2)	040-2022	non-ARI sentinel	EPI2218069	HA1: E50K, D53N, N96S, I140K, H156S, I192F, I223V, HA2: N49S	genAH3SubgroupNotListed	agAH3/Darwin/9/2021	0.6	NI	0.4	NI	none	AANI	S31N	AAHRI	none	AANS
A/Berlin/147/2022	A(H3N2)	040-2022	non-ARI sentinel	EPI2241404	HA1: K83E, Y94N, Y159N, T160I, L164Q, G186D, D190N, F193S and Y195F HA2: I193M	genAH3/Bangladesh/4005/2020	agAH3/Darwin/9/2021	0.7	NI	0.6	NI	none	AANI	S31N	AAHRI	none	AANS
A/Berlin/148/2022	A(H3N2)	040-2022	non-ARI sentinel	EPI2241412	HA1: K83E, Y94N, Y159N, T160I, L164Q, G186D, D190N, F193S and Y195F HA2: I193M	genAH3/Bangladesh/4005/2020	agAH3/Darwin/9/2021	1.1	NI	0.8	NI	none	AANI	S31N	AAHRI	none	AANS
A/Berlin/149/2022	A(H3N2)	040-2022	non-ARI sentinel	EPI2241420	HA1: K83E, Y94N, Y159N, T160I, L164Q, G186D, D190N, F193S and Y195F HA2: I193M	genAH3/Bangladesh/4005/2020	agAH3/Darwin/9/2021	0.8	NI	0.6	NI	none	AANI	S31N	AAHRI	none	AANS
A/Berlin/150/2022	A(H3N2)	040-2022	non-ARI sentinel	EPI2241426	HA1: K83E, Y94N, Y159N, T160I, L164Q, G186D, D190N, F193S and Y195F HA2: I193M	genAH3/Bangladesh/4005/2020	agAH3/Darwin/9/2021	0.6	NI	0.5	NI	none	AANI	S31N	AAHRI
A/Berlin/151/2022	A(H3N2)	040-2022	non-ARI sentinel	EPI2218062	HA1: K83E, Y94N, Y159N, T160I, L164Q, G186D, D190N, F193S and Y195F HA2: I193M	genAH3/Bangladesh/4005/2020	agAH3/Darwin/9/2021	0.6	NI	0.5	NI	none	AANI	S31N	AAHRI	none	AANS
A/Berlin/152/2022	A(H3N2)	040-2022	non-ARI sentinel	EPI2241442	HA1: K83E, Y94N, Y159N, T160I, L164Q, G186D, D190N, F193S and Y195F HA2: I193M	genAH3/Bangladesh/4005/2020	agAH3/Darwin/9/2021	0.5	NI	0.4	NI	none	AANI	S31N	AAHRI	none	AANS
A/Berlin/155/2022	A(H3N2)	040-2022	non-ARI sentinel	EPI2218054	HA1: K83E, Y94N, Y159N, T160I, L164Q, G186D, D190N, F193S and Y195F HA2: I193M	genAH3/Bangladesh/4005/2020			NA		NA	none	AANI	S31N	AAHRI	none	AANS
A/Berlin/156/2022	A(H3N2)	040-2022	non-ARI sentinel	EPI2218085	HA1: K83E, Y94N, Y159N, T160I, L164Q, G186D, D190N, F193S and Y195F HA2: I193M	genAH3/Bangladesh/4005/2020			NA		NA	none	AANI	S31N	AAHRI	none	AANS
A/Berlin/189/2022	A(H3N2)	040-2022	non-ARI sentinel	EPI2241372	HA1: K83E, Y94N, Y159N, T160I, L164Q, G186D, D190N, F193S and Y195F HA2: I193M	genAH3/Bangladesh/4005/2020			NA		NA	none	AANI	S31N	AAHRI	none	AANS
A/Berlin/190/2022	A(H3N2)	040-2022	non-ARI sentinel	EPI2241380	HA1: K83E, Y94N, Y159N, T160I, L164Q, G186D, D190N, F193S and Y195F HA2: I193M	genAH3/Bangladesh/4005/2020			NA		NA	none	AANI	S31N	AAHRI	none	AANS
A/Berlin/191/2022	A(H3N2)	040-2022	non-ARI sentinel	EPI2241388	HA1: K83E, Y94N, Y159N, T160I, L164Q, G186D, D190N, F193S and Y195F HA2: I193M	genAH3/Bangladesh/4005/2020			NA		NA	none	AANI	S31N	AAHRI	none	AANS
A/Berlin/192/2022	A(H3N2)	040-2022	non-ARI sentinel	EPI2241396	HA1: K83E, Y94N, Y159N, T160I, L164Q, G186D, D190N, F193S and Y195F HA2: I193M	genAH3/Bangladesh/4005/2020			NA		NA	none	AANI	S31N	AAHRI	none	AANS
A/Berlin/193/2022	A(H3N2)	040-2022	non-ARI sentinel	EPI2241434	HA1: K83E, Y94N, Y159N, T160I, L164Q, G186D, D190N, F193S and Y195F HA2: I193M	genAH3/Bangladesh/4005/2020			NA		NA	none	AANI	S31N	AAHRI	none	AANS
A/Bremen/27/2022	A(H3N2)	040-2022	ARI sentinel	EPI2218077	HA1: D104G and K276R	genAH3/Slovenia/8720/2022	agAH3/Darwin/9/2021	0.7	NI	0.5	NI	none	AANI	S31N	AAHRI	none	AANS
A/Bremen/28/2022	A(H3N2)	040-2022	ARI sentinel	EPI2241250	HA1: E50K, D53N, S91N, N96S, N122D, I140K, H156S, I192F, I223V, HA2: N49S	genAH3SubgroupNotListed	agAH3/Darwin/9/2021	0.5	NI	0.4	NI					none	AANS
A/Bremen/29/2022	A(H3N2)	040-2022	ARI sentinel				agAH3/Darwin/9/2021	0.5	NI	0.4	NI
A/Hessen/41/2022	A(H3N2)	040-2022	ARI sentinel	EPI2241270	HA1: D104G and K276R	genAH3/Slovenia/8720/2022	agAH3/Darwin/9/2021	0.6	NI	0.5	NI	none	AANI	S31N	AAHRI	none	AANS
A/Hessen/42/2022	A(H3N2)	040-2022	ARI sentinel	EPI2241278	HA1: K83E, Y94N, Y159N, T160I, L164Q, G186D, D190N, F193S and Y195F HA2: I193M	genAH3/Bangladesh/4005/2020	agAH3/Darwin/9/2021	0.7	NI	0.5	NI	none	AANI	S31N	AAHRI	none	AANS
A/Niedersachsen/50/2022	A(H3N2)	040-2022	ARI sentinel	EPI2241361	HA1: K83E, Y94N, Y159N, T160I, L164Q, G186D, D190N, F193S and Y195F HA2: I193M	genAH3/Bangladesh/4005/2020			NA		NA	none	AANI	S31N	AAHRI	none	AANS
A/Rheinland-Pfalz/16/2022	A(H3N2)	040-2022	ARI sentinel	EPI2241286	HA1: K83E, Y94N, Y159N, T160I, L164Q, G186D, D190N, F193S and Y195F HA2: I193M	genAH3/Bangladesh/4005/2020	agAH3/Darwin/9/2021	0.6	NI	0.4	NI	none	AANI	S31N	AAHRI	none	AANS
A/Rheinland-Pfalz/17/2022	A(H3N2)	040-2022	ARI sentinel	EPI2241257	HA1: K83E, Y94N, Y159N, T160I, L164Q, G186D, D190N, F193S and Y195F HA2: I193M	genAH3/Bangladesh/4005/2020	agAH3/Darwin/9/2021	0.5	NI	0.4	NI	none	AANI	S31N	AAHRI	none	AANS
A/Rheinland-Pfalz/22/2022	A(H3N2)	040-2022	ARI sentinel	EPI2241296	HA1: K83E, Y94N, Y159N, T160I, L164Q, G186D, D190N, F193S and Y195F HA2: I193M	genAH3/Bangladesh/4005/2020			NA		NA	none	AANI	S31N	AAHRI	none	AANS
A/Saarland/3/2022	A(H3N2)	040-2022	ARI sentinel	EPI2315477	HA1: K83E, Y94N, Y159N, T160I, L164Q, G186D, D190N, F193S, Y195F, HA2: I193M	genAH3/Bangladesh/4005/2020	agAH3/Darwin/9/2021	1	NI	0.7	NI	none	AANI	S31N	AAHRI	none	AANS
A/Schleswig-Holstein/11/2022	A(H3N2)	040-2022	non-ARI sentinel	EPI2241313	HA1: D104G and K276R	genAH3/Slovenia/8720/2022			NA		NA			S31N	AAHRI
A/Schleswig-Holstein/12/2022	A(H3N2)	040-2022	non-ARI sentinel	EPI2241304	HA1: D104G and K276R	genAH3/Slovenia/8720/2022		0.8	NI	0.5	NI	none	AANI	S31N	AAHRI	none	AANS
A/Baden-Wuerttemberg/66/2022	A(H3N2)	041-2022	ARI sentinel	EPI2241321	D104G and K276R	genAH3/Slovenia/8720/2022	agAH3/Darwin/9/2021	0.5	NI	0.5	NI	none	AANI	S31N	AAHRI	none	AANS
A/Baden-Wuerttemberg/68/2022	A(H3N2)	041-2022	non-ARI sentinel	EPI2241490	HA1: K83E, Y94N, Y159N, T160I, L164Q, G186D, D190N, F193S and Y195F HA2: I193M	genAH3/Bangladesh/4005/2020			NA		NA	none	AANI	S31N	AAHRI	none	AANS
A/Bayern/43/2022	A(H3N2)	041-2022	ARI sentinel	EPI2241546	HA1: D104G and K276R	genAH3/Slovenia/8720/2022			NA		NA	none	AANI	S31N	AAHRI	none	AANS
A/Berlin/146/2022	A(H3N2)	041-2022	ARI sentinel	EPI2241364	HA1: D104G and K276R	genAH3/Slovenia/8720/2022	agAH3/Darwin/9/2021	0.6	NI	0.7	NI			S31N	AAHRI
A/Berlin/153/2022	A(H3N2)	041-2022	ARI sentinel	EPI2241458	HA1: K83E, Y94N, Y159N, T160I, L164Q, G186D, D190N, F193S and Y195F HA2: I193M	genAH3/Bangladesh/4005/2020	agAH3/Darwin/9/2021		NA		NA	none	AANI	S31N	AAHRI	none	AANS
A/Berlin/154/2022	A(H3N2)	041-2022	non-ARI sentinel	EPI2241567	HA1: K83E, Y94N, Y159N, T160I, L164Q, G186D, D190N, F193S and Y195F HA2: I193M	genAH3/Bangladesh/4005/2020	agAH3/Darwin/9/2021	0.2	NI	0.5	NI	none	AANI	S31N	AAHRI	none	AANS
A/Berlin/194/2022	A(H3N2)	041-2022	non-ARI sentinel	EPI2241522	HA1: K83E, Y94N, Y159N, T160I, L164Q, G186D, D190N, F193S and Y195F HA2: I193M	genAH3/Bangladesh/4005/2020			NA		NA	none	AANI	S31N	AAHRI	none	AANS
A/Brandenburg/10/2022	A(H3N2)	041-2022	ARI sentinel	EPI2241345	HA1: K83E, Y94N, Y159N, T160I, L164Q, G186D, D190N, F193S and Y195F HA2: I193M	genAH3/Bangladesh/4005/2020			NA		NA	none	AANI	S31N	AAHRI	none	AANS
A/Bremen/30/2022	A(H3N2)	041-2022	ARI sentinel	EPI2241450	HA1: D104G and K276R	genAH3/Slovenia/8720/2022	agAH3/Darwin/9/2021	0.7	NI	0.8	NI	none	AANI	S31N	AAHRI	none	AANS
A/Hessen/43/2022	A(H3N2)	041-2022	ARI sentinel	EPI2241466	HA1: K83E, Y94N, Y159N, T160I, L164Q, G186D, D190N, F193S and Y195F HA2: I193M	genAH3/Bangladesh/4005/2020	agAH3/Darwin/9/2021	0.8	NI	0.8	NI	none	AANI	S31N	AAHRI	none	AANS
A/Hessen/44/2022	A(H3N2)	041-2022	ARI sentinel	EPI2241474	HA1: K83E, Y94N, Y159N, T160I, L164Q, G186D, D190N, F193S and Y195F HA2: I193M	genAH3/Bangladesh/4005/2020	agAH3/Darwin/9/2021		NA		NA	none	AANI	S31N	AAHRI	none	AANS
A/Hessen/45/2022	A(H3N2)	041-2022	ARI sentinel	EPI2241506	HA1: K83E, Y94N, Y159N, T160I, L164Q, G186D, D190N, F193S and Y195F HA2: I193M	genAH3/Bangladesh/4005/2020	agAH3/Darwin/9/2021	0.4	NI	0.3	NI	none	AANI	S31N	AAHRI	none	AANS
A/Hessen/47/2022	A(H3N2)	041-2022	ARI sentinel	EPI2241514	HA1: K83E, Y94N, Y159N, T160I, L164Q, G186D, D190N, F193S and Y195F HA2: I193M	genAH3/Bangladesh/4005/2020	agAH3/Darwin/9/2021		NA		NA	none	AANI	S31N	AAHRI	none	AANS
A/Hessen/59/2022	A(H3N2)	041-2022	ARI sentinel	EPI2241353	HA1: K83E, Y94N, Y159N, T160I, L164Q, G186D, D190N, F193S and Y195F HA2: I193M	genAH3/Bangladesh/4005/2020			NA		NA	none	AANI	S31N	AAHRI	none	AANS
A/Nordrhein-Westfalen/38/2022	A(H3N2)	041-2022	ARI sentinel	EPI2241482	HA1: K83E, Y94N, Y159N, T160I, L164Q, G186D, D190N, F193S and Y195F HA2: I193M	genAH3/Bangladesh/4005/2020	agAH3/Darwin/9/2021	0.6	NI	0.6	NI	none	AANI	S31N	AAHRI	none	AANS
A/Nordrhein-Westfalen/40/2022	A(H3N2)	041-2022	ARI sentinel	EPI2241560	HA1: K83E, Y94N, Y159N, T160I, L164Q, G186D, D190N, F193S and Y195F HA2: I193M	genAH3/Bangladesh/4005/2020	agAH3/Darwin/9/2021	0.6	NI	0.5	NI	none	AANI	S31N	AAHRI	none	AANS
A/Rheinland-Pfalz/18/2022	A(H3N2)	041-2022	ARI sentinel				agAH3/Darwin/9/2021	0.6	NI	0.4	NI	none	AANI	S31N	AAHRI	none	AANS
A/Rheinland-Pfalz/19/2022	A(H3N2)	041-2022	ARI sentinel	EPI2241498	HA1: D104G and K276R	genAH3/Slovenia/8720/2022	agAH3/Darwin/9/2021	0.7	NI	0.5	NI	none	AANI	S31N	AAHRI	none	AANS
A/Thueringen/40/2022	A(H3N2)	041-2022	ARI sentinel	EPI2241337	HA1: D104G and K276R	genAH3/Slovenia/8720/2022		1	NI	0.9	NI	none	AANI	S31N	AAHRI	none	AANS
A/Baden-Wuerttemberg/109/2022	A(H3N2)	042-2022	non-ARI sentinel	EPI2296827	HA1: D104G, K276R	genAH3/Slovenia/8720/2022			NA		NA	none	AANI	S31N	AAHRI
A/Baden-Wuerttemberg/67/2022	A(H3N2)	042-2022	ARI sentinel	EPI2296792	HA1: K83E, Y94N, Y159N, T160I, L164Q, G186D, D190N, F193S, Y195F, HA2: I193M	genAH3/Bangladesh/4005/2020	agAH3/Darwin/9/2021	0.3	NI	0.4	NI	none	AANI	S31N	AAHRI	none	AANS
A/Baden-Wuerttemberg/86/2022	A(H3N2)	042-2022	ARI sentinel	EPI2241591	HA1: K83E, Y94N, Y159N, T160I, L164Q, G186D, D190N, F193S and Y195F HA2: I193M	genAH3/Bangladesh/4005/2020			NA		NA	none	AANI	S31N	AAHRI	none	AANS
A/Bayern/27/2022	A(H3N2)	042-2022	ARI sentinel				agAH3/Darwin/9/2021	1	NI	0.7	NI
A/Berlin/157/2022	A(H3N2)	042-2022	non-ARI sentinel	EPI2247276	HA1: D104G, K276R	genAH3/Slovenia/8720/2022	agAH3/Darwin/9/2021	0.4	NI	0.4	NI
A/Berlin/158/2022	A(H3N2)	042-2022	non-ARI sentinel	EPI2296880	HA1: E50K, D53N, S91N, N96S, N122D, I140K, H156S, I192F, I223V, HA2: N49S	genAH3SubgroupNotListed	agAH3/Darwin/9/2021	0.5	NI	0.4	NI	none	AANI	S31N	AAHRI	none	AANS
A/Berlin/159/2022	A(H3N2)	042-2022	non-ARI sentinel				agAH3/Darwin/9/2021	0.4	NI	0.4	NI
A/Berlin/221/2022	A(H3N2)	042-2022	ARI sentinel	EPI2296806	HA1: D104G, K276R	genAH3/Slovenia/8720/2022		0.4	NI	0.4	NI	none	AANI	S31N	AAHRI	none	AANS
A/Brandenburg/15/2022	A(H3N2)	042-2022	ARI sentinel	EPI2241538	HA1: E50K, D53N, N96S, I140K, H156S, I192F, I223V, HA2: N49S	genAH3SubgroupNotListed		0.5	NI	0.5	NI	none	AANI	S31N	AAHRI	none	AANS
A/Brandenburg/8/2022	A(H3N2)	042-2022	ARI sentinel	EPI2296850	HA1: E50K, D53N, N96S, I140K, H156S, I192F, I223V, HA2: N49S	genAH3SubgroupNotListed	agAH3/Darwin/9/2021	0.7	NI	0.5	NI	none	AANI	S31N	AAHRI	none	AANS
A/Bremen/31/2022	A(H3N2)	042-2022	ARI sentinel	EPI2241552	HA1: D104G and K276R	genAH3/Slovenia/8720/2022	agAH3/Darwin/9/2021	0.5	NI	0.5	NI			S31N	AAHRI
A/Bremen/55/2022	A(H3N2)	042-2022	ARI sentinel	EPI2296872	HA1: D104G, K276R	genAH3/Slovenia/8720/2022		0.4	NI	0.4	NI	none	AANI	S31N	AAHRI
A/Hessen/46/2022	A(H3N2)	042-2022	ARI sentinel	EPI2296835	HA1: K83E, Y94N, Y159N, T160I, L164Q, G186D, D190N, F193S, Y195F, HA2: I193M	genAH3/Bangladesh/4005/2020	agAH3/Darwin/9/2021	0.3	NI	0.3	NI	none	AANI	S31N	AAHRI	none	AANS
A/Rheinland-Pfalz/20/2022	A(H3N2)	042-2022	ARI sentinel	EPI2296822	HA1: K83E, Y94N, Y159N, T160I, L164Q, G186D, D190N, F193S, Y195F, HA2: I193M	genAH3/Bangladesh/4005/2020	agAH3/Darwin/9/2021	0.4	NI	0.4	NI	none	AANI	S31N	AAHRI	none	AANS
A/Sachsen/20/2022	A(H3N2)	042-2022	ARI sentinel	EPI2296842	HA1: K83E, Y94N, Y159N, T160I, L164Q, G186D, D190N, F193S, Y195F, HA2: I193M	genAH3/Bangladesh/4005/2020	agAH3/Darwin/9/2021	0.2	NI	0.3	NI	none	AANI	S31N	AAHRI	none	AANS
A/Thueringen/28/2022	A(H3N2)	042-2022	ARI sentinel				agAH3/Darwin/9/2021	0.4	NI	0.4	NI			S31N	AAHRI
A/Thueringen/29/2022	A(H3N2)	042-2022	ARI sentinel	EPI2241530	HA1: D104G and K276R	genAH3/Slovenia/8720/2022	agAH3/Darwin/9/2021	1.1	NI	0.4	NI	none	AANI	S31N	AAHRI	none	AANS
A/Thueringen/30/2022	A(H3N2)	042-2022	ARI sentinel	EPI2241575	HA1: K83E, Y94N, Y159N, T160I, L164Q, G186D, D190N, F193S and Y195F HA2: I193M	genAH3/Bangladesh/4005/2020	agAH3/Darwin/9/2021	0.3	NI	0.3	NI	none	AANI	S31N	AAHRI	none	AANS
A/Thueringen/32/2022	A(H3N2)	042-2022	ARI sentinel	EPI2241583	HA1: K83E, Y94N, Y159N, T160I, L164Q, G186D, D190N, F193S and Y195F HA2: I193M	genAH3/Bangladesh/4005/2020	agAH3/Darwin/9/2021		NA		NA	none	AANI	S31N	AAHRI	none	AANS
A/Bayern/28/2022	A(H3N2)	043-2022	ARI sentinel	EPI2296937	HA1: K83E, Y94N, Y159N, T160I, L164Q, G186D, D190N, F193S, Y195F, HA2: I193M	genAH3/Bangladesh/4005/2020	agAH3/Darwin/9/2021	0.7	NI	0.6	NI	none	AANI	S31N	AAHRI	none	AANS
A/Bayern/29/2022	A(H3N2)	043-2022	ARI sentinel				agAH3/Darwin/9/2021	0.3	NI	0.5	NI
A/Berlin/160/2022	A(H3N2)	043-2022	non-ARI sentinel				agAH3/Darwin/9/2021	0.3	NI	0.5	NI
A/Berlin/161/2022	A(H3N2)	043-2022	non-ARI sentinel				agAH3/Darwin/9/2021	0.5	NI	0.5	NI
A/Berlin/163/2022	A(H3N2)	043-2022	non-ARI sentinel	EPI2297014	HA1: E50K, D53N, S91N, N96S, N122D, I140K, H156S, I192F, I223V, HA2: N49S	genAH3SubgroupNotListed	agAH3/Darwin/9/2021	0.8	NI	0.5	NI	none	AANI	S31N	AAHRI	none	AANS
A/Brandenburg/9/2022	A(H3N2)	043-2022	ARI sentinel	EPI2296902	HA1: K83E, Y94N, Y159N, T160I, L164Q, G186D, D190N, F193S, Y195F, HA2: I193M	genAH3/Bangladesh/4005/2020	agAH3/Darwin/9/2021	0.3	NI	0.4	NI	none	AANI	S31N	AAHRI	none	AANS
A/Bremen/32/2022	A(H3N2)	043-2022	ARI sentinel	EPI2296945	HA1: D104G, K276R	genAH3/Slovenia/8720/2022	agAH3/Darwin/9/2021	0.2	NI	0.2	NI	none	AANI	S31N	AAHRI	none	AANS
A/Bremen/33/2022	A(H3N2)	043-2022	ARI sentinel				agAH3/Darwin/9/2021	0.2	NI	0.3	NI
A/Hessen/48/2022	A(H3N2)	043-2022	ARI sentinel				agAH3/Darwin/9/2021	0.5	NI	0.3	NI
A/Hessen/49/2022	A(H3N2)	043-2022	ARI sentinel	EPI2296929	HA1: K83E, Y94N, Y159N, T160I, L164Q, G186D, D190N, F193S, Y195F, HA2: I193M	genAH3/Bangladesh/4005/2020	agAH3/Darwin/9/2021	0.7	NI	0.4	NI					none	AANS
A/Hessen/54/2022	A(H3N2)	043-2022	ARI sentinel	EPI2296922	HA1: K83E, Y94N, Y159N, T160I, L164Q, G186D, D190N, F193S, Y195F, HA2: I193M	genAH3/Bangladesh/4005/2020	agAH3/Darwin/9/2021	0.4	NI	0.5	NI	none	AANI	S31N	AAHRI	none	AANS
A/Hessen/55/2022	A(H3N2)	043-2022	ARI sentinel				agAH3/Darwin/9/2021	0.5	NI	0.4	NI
A/Hessen/64/2022	A(H3N2)	043-2022	ARI sentinel	EPI2297006	HA1: K83E, Y94N, Y159N, T160I, L164Q, G186D, D190N, F193S, Y195F, HA2: I193M	genAH3/Bangladesh/4005/2020	agAH3/Darwin/9/2021	0.5	NI	0.3	NI	none	AANI	S31N	AAHRI	none	AANS
A/Hessen/92/2022	A(H3N2)	043-2022	ARI sentinel	EPI2296888	HA1: K83E, Y94N, Y159N, T160I, L164Q, G186D, D190N, F193S, Y195F, HA2: I193M	genAH3/Bangladesh/4005/2020		0.6	NI	0.4	NI	none	AANI	S31N	AAHRI	none	AANS
A/Mecklenburg-Vorpommern/78/2022	A(H3N2)	043-2022	ARI sentinel	EPI2296866	HA1: E50K, D53N, S91N, N96S, N122D, I140K, H156S, I192F, I223V, HA2: N49S	genAH3SubgroupNotListed	agAH3/Darwin/9/2021	0.4	NI	0.4	NI	none	AANI	S31N	AAHRI	none	AANS
A/Mecklenburg-Vorpommern/79/2022	A(H3N2)	043-2022	ARI sentinel	EPI2296858	HA1: E50K, D53N, S91N, N96S, N122D, I140K, H156S, I192F, I223V, HA2: N49S	genAH3SubgroupNotListed	agAH3/Darwin/9/2021	0.4	NI	0.4	NI	none	AANI	S31N	AAHRI	none	AANS
A/Nordrhein-Westfalen/41/2022	A(H3N2)	043-2022	ARI sentinel	EPI2296915	HA1: D104G, K276R	genAH3/Slovenia/8720/2022	agAH3/Darwin/9/2021	1	NI	0.5	NI	none	AANI	S31N	AAHRI	none	AANS
A/Nordrhein-Westfalen/42/2022	A(H3N2)	043-2022	ARI sentinel				agAH3/Darwin/9/2021	0.3	NI	0.3	NI
A/Nordrhein-Westfalen/43/2022	A(H3N2)	043-2022	ARI sentinel				agAH3/Darwin/9/2021	0.3	NI	0.3	NI
A/Rheinland-Pfalz/23/2022	A(H3N2)	043-2022	ARI sentinel				agAH3/Darwin/9/2021	0.3	NI	0.3	NI
A/Schleswig-Holstein/21/2022	A(H3N2)	043-2022	non-ARI sentinel	EPI2296961	HA1: K83E, Y94N, Y159N, T160I, L164Q, G186D, D190N, F193S, Y195F, HA2: I193M	genAH3/Bangladesh/4005/2020			NA		NA	none	AANI	S31N	AAHRI	none	AANS
A/Thueringen/33/2022	A(H3N2)	043-2022	ARI sentinel				agAH3/Darwin/9/2021	0.3	NI	0.4	NI
A/Thueringen/34/2022	A(H3N2)	043-2022	ARI sentinel				agAH3/Darwin/9/2021	0.4	NI	0.3	NI
A/Thueringen/35/2022	A(H3N2)	043-2022	ARI sentinel	EPI2296894	HA1: K83E, Y94N, Y159N, T160I, L164Q, G186D, D190N, F193S, Y195F, HA2: I193M	genAH3/Bangladesh/4005/2020	agAH3/Darwin/9/2021	0.3	NI	0.3	NI	none	AANI	S31N	AAHRI	none	AANS
A/Thueringen/36/2022	A(H3N2)	043-2022	ARI sentinel				agAH3/Darwin/9/2021	0.4	NI	0.3	NI
A/Thueringen/37/2022	A(H3N2)	043-2022	ARI sentinel	EPI2296908	HA1: K83E, Y94N, Y159N, T160I, L164Q, G186D, D190N, F193S, Y195F, HA2: I193M	genAH3/Bangladesh/4005/2020	agAH3/Darwin/9/2021	0.3	NI	0.4	NI	none	AANI	S31N	AAHRI	none	AANS
A/Thueringen/38/2022	A(H3N2)	043-2022	ARI sentinel				agAH3/Darwin/9/2021	0.4	NI	0.4	NI
A/Thueringen/39/2022	A(H3N2)	043-2022	ARI sentinel	EPI2296953	HA1: D104G, K276R	genAH3/Slovenia/8720/2022	agAH3/Darwin/9/2021	0.4	NI	0.6	NI	none	AANI	S31N	AAHRI	none	AANS
A/Berlin/222/2022	A(H3N2)	044-2022	non-ARI sentinel	EPI2297690	HA1: K83E, Y94N, Y159N, T160I, L164Q, G186D, D190N, F193S, Y195F, HA2: I193M	genAH3/Bangladesh/4005/2020			NA		NA	none	AANI	S31N	AAHRI
A/Brandenburg/11/2022	A(H3N2)	044-2022	ARI sentinel	EPI2297078	HA1: K83E, Y94N, Y159N, T160I, L164Q, G186D, D190N, F193S, Y195F, HA2: I193M	genAH3/Bangladesh/4005/2020	agAH3/Darwin/9/2021	0.4	NI	0.3	NI	none	AANI	S31N	AAHRI	none	AANS
A/Bremen/34/2022	A(H3N2)	044-2022	ARI sentinel	EPI2297022	HA1: K83E, Y94N, Y159N, T160I, L164Q, G186D, D190N, F193S, Y195F, HA2: I193M	genAH3/Bangladesh/4005/2020	agAH3/Darwin/9/2021	0.4	NI	0.5	NI	none	AANI	S31N	AAHRI	none	AANS
A/Bremen/35/2022	A(H3N2)	044-2022	ARI sentinel	EPI2297038	HA1: D104G, K276R	genAH3/Slovenia/8720/2022	agAH3/Darwin/9/2021	0.6	NI	0.3	NI	none	AANI	S31N	AAHRI	none	AANS
A/Hessen/50/2022	A(H3N2)	044-2022	non-ARI sentinel	EPI2241599	HA1: D104G and K276R	genAH3/Slovenia/8720/2022	agAH3/Darwin/9/2021	0.4	NI	0.5	NI	none	AANI	S31N	AAHRI	none	AANS
A/Hessen/51/2022	A(H3N2)	044-2022	non-ARI sentinel	EPI2241615	HA1: D104G and K276R	genAH3/Slovenia/8720/2022	agAH3/Darwin/9/2021	0.3	NI	0.6	NI	none	AANI	S31N	AAHRI	none	AANS
A/Hessen/52/2022	A(H3N2)	044-2022	ARI sentinel				agAH3/Darwin/9/2021	0.2	NI	0.2	NI
A/Hessen/53/2022	A(H3N2)	044-2022	ARI sentinel				agAH3/Darwin/9/2021	0.2	NI	0.2	NI
A/Hessen/56/2022	A(H3N2)	044-2022	non-ARI sentinel	EPI2241607	HA1: D104G and K276R	genAH3/Slovenia/8720/2022	agAH3/Darwin/9/2021	0.4	NI	0.4	NI	none	AANI	S31N	AAHRI	none	AANS
A/Hessen/57/2022	A(H3N2)	044-2022	non-ARI sentinel				agAH3/Darwin/9/2021	0.7	NI	0.4	NI
A/Hessen/58/2022	A(H3N2)	044-2022	ARI sentinel	EPI2296980	HA1: K83E, Y94N, Y159N, T160I, L164Q, G186D, D190N, F193S, Y195F, HA2: I193M	genAH3/Bangladesh/4005/2020	agAH3/Darwin/9/2021	0.3	NI	0.4	NI	none	AANI	S31N	AAHRI	none	AANS
A/Hessen/60/2022	A(H3N2)	044-2022	ARI sentinel	EPI2296998	HA1: K83E, Y94N, Y159N, T160I, L164Q, G186D, D190N, F193S, Y195F, HA2: I193M	genAH3/Bangladesh/4005/2020	agAH3/Darwin/9/2021	0.3	NI	0.4	NI	none	AANI	S31N	AAHRI	none	AANS
A/Hessen/61/2022	A(H3N2)	044-2022	ARI sentinel	EPI2296967	HA1: D104G, K276R	genAH3/Slovenia/8720/2022	agAH3/Darwin/9/2021	0.5	NI	0.4	NI	none	AANI	S31N	AAHRI	none	AANS
A/Hessen/62/2022	A(H3N2)	044-2022	ARI sentinel	EPI2296985	HA1: K83E, Y94N, Y159N, T160I, L164Q, G186D, D190N, F193S, Y195F, HA2: I193M	genAH3/Bangladesh/4005/2020	agAH3/Darwin/9/2021	0.5	NI	0.4	NI	none	AANI	S31N	AAHRI
A/Hessen/63/2022	A(H3N2)	044-2022	ARI sentinel	EPI2296991	HA1: K83E, Y94N, Y159N, T160I, L164Q, G186D, D190N, F193S, Y195F, HA2: I193M	genAH3/Bangladesh/4005/2020	agAH3/Darwin/9/2021	0.4	NI	0.4	NI	none	AANI	S31N	AAHRI	none	AANS
A/Hessen/65/2022	A(H3N2)	044-2022	ARI sentinel	EPI2297046	HA1: K83E, Y94N, Y159N, T160I, L164Q, G186D, D190N, F193S, Y195F, HA2: I193M	genAH3/Bangladesh/4005/2020	agAH3/Darwin/9/2021	0.8	NI	0.4	NI	none	AANI	S31N	AAHRI	none	AANS
A/Hessen/66/2022	A(H3N2)	044-2022	ARI sentinel	EPI2297062	HA1: K83E, Y94N, Y159N, T160I, L164Q, G186D, D190N, F193S, Y195F, HA2: I193M	genAH3/Bangladesh/4005/2020	agAH3/Darwin/9/2021	0.3	NI	0.3	NI	none	AANI	S31N	AAHRI	none	AANS
A/Hessen/67/2022	A(H3N2)	044-2022	ARI sentinel	EPI2297110	HA1: K83E, Y94N, Y159N, T160I, L164Q, G186D, D190N, F193S, Y195F, HA2: I193M	genAH3/Bangladesh/4005/2020	agAH3/Darwin/9/2021	0.5	NI	0.4	NI	none	AANI	S31N	AAHRI	none	AANS
A/Mecklenburg-Vorpommern/80/2022	A(H3N2)	044-2022	ARI sentinel	EPI2297102	HA1: D104G, K276R	genAH3/Slovenia/8720/2022	agAH3/Darwin/9/2021	0.3	NI	0.3	NI	none	AANI	S31N	AAHRI	none	AANS
A/Niedersachsen/51/2022	A(H3N2)	044-2022	ARI sentinel	EPI2297094	HA1: E50K, D53N, S91N, N96S, N122D, I140K, H156S, I192F, I223V, HA2: N49S	genAH3SubgroupNotListed	agAH3/Darwin/9/2021	0.6	NI	0.6	NI	none	AANI	S31N	AAHRI	none	AANS
A/Niedersachsen/53/2022	A(H3N2)	044-2022	ARI sentinel	EPI2297086	HA1: K83E, Y94N, Y159N, T160I, L164Q, G186D, D190N, F193S, Y195F, HA2: I193M	genAH3/Bangladesh/4005/2020	agAH3/Darwin/9/2021	0.3	NI	0.3	NI	none	AANI	S31N	AAHRI	none	AANS
A/Nordrhein-Westfalen/44/2022	A(H3N2)	044-2022	ARI sentinel	EPI2297054	HA1: D104G, K276R	genAH3/Slovenia/8720/2022	agAH3/Darwin/9/2021	1	NI	0.4	NI	none	AANI	S31N	AAHRI	none	AANS
A/Nordrhein-Westfalen/45/2022	A(H3N2)	044-2022	ARI sentinel	EPI2297070	HA1: K83E, Y94N, Y159N, T160I, L164Q, G186D, D190N, F193S, Y195F, HA2: I193M	genAH3/Bangladesh/4005/2020	agAH3/Darwin/9/2021	0.4	NI	0.2	NI	none	AANI	S31N	AAHRI	none	AANS
A/Nordrhein-Westfalen/91/2022	A(H3N2)	044-2022	ARI sentinel	EPI2297598	HA1: D104G, K276R	genAH3/Slovenia/8720/2022		0.5	NI	0.4	NI	none	AANI	S31N	AAHRI	none	AANS
A/Rheinland-Pfalz/24/2022	A(H3N2)	044-2022	ARI sentinel	EPI2297030	HA1: D104G, K276R	genAH3/Slovenia/8720/2022	agAH3/Darwin/9/2021	0.3	NI	0.2	NI	none	AANI	S31N	AAHRI	none	AANS
A/Thueringen/41/2022	A(H3N2)	044-2022	ARI sentinel	EPI2296972	HA1: K83E, Y94N, Y159N, T160I, L164Q, G186D, D190N, F193S, Y195F, HA2: I193M	genAH3/Bangladesh/4005/2020	agAH3/Darwin/9/2021	0.4	NI	0.3	NI	none	AANI	S31N	AAHRI
A/Baden-Wuerttemberg/70/2022	A(H3N2)	045-2022	ARI sentinel	EPI2297141	HA1: K83E, Y94N, Y159N, T160I, L164Q, G186D, D190N, F193S, Y195F, HA2: I193M	genAH3/Bangladesh/4005/2020	agAH3/Darwin/9/2021	0.3	NI	0.2	NI	none	AANI	S31N	AAHRI	none	AANS
A/Baden-Wuerttemberg/72/2022	A(H3N2)	045-2022	ARI sentinel	EPI2297832	HA1: D104G, K276R	genAH3/Slovenia/8720/2022	agAH3/Darwin/9/2021	0.5	NI	0.3	NI	none	AANI	S31N	AAHRI	none	AANS
A/Baden-Wuerttemberg/74/2022	A(H3N2)	045-2022	ARI sentinel	EPI2297824	HA1: K83E, Y94N, Y159N, T160I, L164Q, G186D, D190N, F193S, Y195F, HA2: I193M	genAH3/Bangladesh/4005/2020	agAH3/Darwin/9/2021	0.2	NI	0.2	NI	none	AANI	S31N	AAHRI	none	AANS
A/Bayern/31/2022	A(H3N2)	045-2022	ARI sentinel	EPI2297778	HA1: D104G, K276R	genAH3/Slovenia/8720/2022	agAH3/Darwin/9/2021		NA		NA	none	AANI	S31N	AAHRI	none	AANS
A/Bayern/35/2022	A(H3N2)	045-2022	ARI sentinel	EPI2422911	HA1: K83E, Y94N, Y159N, T160I, L164Q, G186D, D190N, F193S, Y195F, HA2: I193M	genAH3/Bangladesh/4005/2020	agAH3/Darwin/9/2021		NA		NA	none	AANI	S31N	AAHRI	none	AANS
A/Bayern/36/2022	A(H3N2)	045-2022	ARI sentinel				agAH3/Darwin/9/2021	0.6	NI	0.4	NI
A/Berlin/164/2022	A(H3N2)	045-2022	ARI sentinel				agAH3/Darwin/9/2021	0.4	NI	0.3	NI
A/Berlin/165/2022	A(H3N2)	045-2022	non-ARI sentinel	EPI2297746	HA1: K83E, Y94N, Y159N, T160I, L164Q, G186D, D190N, F193S, Y195F, HA2: I193M	genAH3/Bangladesh/4005/2020	agAH3/Darwin/9/2021	1.1	NI	1.2	NI	none	AANI	S31N	AAHRI	none	AANS
A/Berlin/166/2022	A(H3N2)	045-2022	non-ARI sentinel				agAH3/Darwin/9/2021		NA		NA
A/Berlin/167/2022	A(H3N2)	045-2022	non-ARI sentinel				agAH3/Darwin/9/2021		NA		NA
A/Berlin/168/2022	A(H3N2)	045-2022	ARI sentinel	EPI2297802	HA1: K83E, Y94N, Y159N, T160I, L164Q, G186D, D190N, F193S, Y195F, HA2: I193M	genAH3/Bangladesh/4005/2020	agAH3/Darwin/9/2021	0.5	NI	0.5	NI	none	AANI	S31N	AAHRI	none	AANS
A/Berlin/169/2022	A(H3N2)	045-2022	ARI sentinel	EPI2297810	HA1: D104G, K276R	genAH3/Slovenia/8720/2022	agAH3/Darwin/9/2021	0.4	NI	0.5	NI	none	AANI	S31N	AAHRI	none	AANS
A/Bremen/36/2022	A(H3N2)	045-2022	ARI sentinel	EPI2297646	HA1: E50K, D53N, S91N, N96S, N122D, I140K, H156S, I192F, I223V, HA2: N49S	genAH3SubgroupNotListed	agAH3/Darwin/9/2021		NA		NA	none	AANI	S31N	AAHRI	none	AANS
A/Bremen/37/2022	A(H3N2)	045-2022	ARI sentinel	EPI2297207	HA1: K83E, Y94N, Y159N, T160I, L164Q, G186D, D190N, F193S, Y195F, HA2: I193M	genAH3/Bangladesh/4005/2020	agAH3/Darwin/9/2021		NA		NA	none	AANI	S31N	AAHRI	none	AANS
A/Bremen/38/2022	A(H3N2)	045-2022	ARI sentinel	EPI2297215	HA1: D104G, K276R	genAH3/Slovenia/8720/2022	agAH3/Darwin/9/2021	0.3	NI	0.2	NI	none	AANI	S31N	AAHRI	none	AANS
A/Bremen/39/2022	A(H3N2)	045-2022	ARI sentinel	EPI2297224	HA1: E50K, D53N, S91N, N96S, N122D, I140K, H156S, I192F, I223V, HA2: N49S	genAH3SubgroupNotListed	agAH3/Darwin/9/2021	0.5	NI	0.3	NI	none	AANI	S31N	AAHRI	none	AANS
A/Bremen/40/2022	A(H3N2)	045-2022	ARI sentinel	EPI2297714	HA1: E50K, D53N, S91N, N96S, N122D, I140K, H156S, I192F, I223V, HA2: N49S	genAH3SubgroupNotListed	agAH3/Darwin/9/2021	0.6	NI	0.5	NI	none	AANI	S31N	AAHRI	none	AANS
A/Bremen/41/2022	A(H3N2)	045-2022	ARI sentinel	EPI2297722	HA1: K83E, Y94N, Y159N, T160I, L164Q, G186D, D190N, F193S, Y195F, HA2: I193M	genAH3/Bangladesh/4005/2020	agAH3/Darwin/9/2021	0.4	NI	0.2	NI	none	AANI	S31N	AAHRI	none	AANS
A/Hessen/68/2022	A(H3N2)	045-2022	ARI sentinel				agAH3/Darwin/9/2021	0.3	NI	0.3	NI
A/Hessen/69/2022	A(H3N2)	045-2022	ARI sentinel	EPI2297149	HA1: K83E, Y94N, Y159N, T160I, L164Q, G186D, D190N, F193S, Y195F, HA2: I193M	genAH3/Bangladesh/4005/2020	agAH3/Darwin/9/2021	0.4	NI	0.3	NI	none	AANI	S31N	AAHRI	none	AANS
A/Hessen/70/2022	A(H3N2)	045-2022	ARI sentinel	EPI2297191	HA1: K83E, Y94N, Y159N, T160I, L164Q, G186D, D190N, F193S, Y195F, HA2: I193M	genAH3/Bangladesh/4005/2020	agAH3/Darwin/9/2021		NA		NA	none	AANI	S31N	AAHRI	none	AANS
A/Hessen/71/2022	A(H3N2)	045-2022	ARI sentinel	EPI2297199	HA1: K83E, Y94N, Y159N, T160I, L164Q, G186D, D190N, F193S, Y195F, HA2: I193M	genAH3/Bangladesh/4005/2020	agAH3/Darwin/9/2021	0.3	NI	0.2	NI	none	AANI	S31N	AAHRI	none	AANS
A/Hessen/72/2022	A(H3N2)	045-2022	ARI sentinel	EPI2297232	HA1: D104G, K276R	genAH3/Slovenia/8720/2022	agAH3/Darwin/9/2021	1	NI	0.5	NI	none	AANI	S31N	AAHRI	none	AANS
A/Hessen/73/2022	A(H3N2)	045-2022	ARI sentinel	EPI2297622	HA1: K83E, Y94N, Y159N, T160I, L164Q, G186D, D190N, F193S, Y195F, HA2: I193M	genAH3/Bangladesh/4005/2020	agAH3/Darwin/9/2021	0.2	NI	0.2	NI	none	AANI	S31N	AAHRI	none	AANS
A/Hessen/74/2022	A(H3N2)	045-2022	ARI sentinel				agAH3/Darwin/9/2021	0.3	NI	0.3	NI
A/Hessen/75/2022	A(H3N2)	045-2022	ARI sentinel	EPI2297730	HA1: K83E, Y94N, Y159N, T160I, L164Q, G186D, D190N, F193S, Y195F, HA2: I193M	genAH3/Bangladesh/4005/2020	agAH3/Darwin/9/2021	0.2	NI	0.2	NI	none	AANI	S31N	AAHRI	none	AANS
A/Hessen/76/2022	A(H3N2)	045-2022	ARI sentinel	EPI2297738	HA1: K83E, Y94N, Y159N, T160I, L164Q, G186D, D190N, F193S, Y195F, HA2: I193M	genAH3/Bangladesh/4005/2020	agAH3/Darwin/9/2021	0.9	NI	0.7	NI	none	AANI	S31N	AAHRI	none	AANS
A/Hessen/93/2022	A(H3N2)	045-2022	ARI sentinel	EPI2297614	HA1: K83E, Y94N, Y159N, T160I, L164Q, G186D, D190N, F193S, Y195F, HA2: I193M	genAH3/Bangladesh/4005/2020			NA		NA	none	AANI	S31N	AAHRI	none	AANS
A/Mecklenburg-Vorpommern/81/2022	A(H3N2)	045-2022	ARI sentinel	EPI2297158	HA1: K83E, Y94N, Y159N, T160I, L164Q, G186D, D190N, F193S, Y195F, HA2: I193M	genAH3/Bangladesh/4005/2020	agAH3/Darwin/9/2021	0.9	NI	1.1	NI	none	AANI	S31N	AAHRI	none	AANS
A/Mecklenburg-Vorpommern/82/2022	A(H3N2)	045-2022	ARI sentinel	EPI2297166	HA1: E50K, D53N, S91N, N96S, N122D, I140K, H156S, I192F, I223V, HA2: N49S	genAH3SubgroupNotListed	agAH3/Darwin/9/2021	0.5	NI	0.6	NI	none	AANI	S31N	AAHRI	none	AANS
A/Mecklenburg-Vorpommern/89/2022	A(H3N2)	045-2022	ARI sentinel	EPI2297183	HA1: D104G, K276R	genAH3/Slovenia/8720/2022			NA		NA	none	AANI	S31N	AAHRI	none	AANS
A/Niedersachsen/52/2022	A(H3N2)	045-2022	ARI sentinel				agAH3/Darwin/9/2021	0.6	NI	0.4	NI
A/Niedersachsen/54/2022	A(H3N2)	045-2022	ARI sentinel	EPI2297133	HA1: D104G, K276R	genAH3/Slovenia/8720/2022	agAH3/Darwin/9/2021		NA		NA	none	AANI	S31N	AAHRI	none	AANS
A/Niedersachsen/55/2022	A(H3N2)	045-2022	ARI sentinel	EPI2297698	HA1: K83E, Y94N, Y159N, T160I, L164Q, G186D, D190N, F193S, Y195F, HA2: I193M	genAH3/Bangladesh/4005/2020	agAH3/Darwin/9/2021		NA		NA	none	AANI	S31N	AAHRI	none	AANS
A/Niedersachsen/56/2022	A(H3N2)	045-2022	ARI sentinel	EPI2297754	HA1: K83E, Y94N, Y159N, T160I, L164Q, G186D, D190N, F193S, Y195F, HA2: I193M	genAH3/Bangladesh/4005/2020	agAH3/Darwin/9/2021	0.9	NI	0.7	NI	none	AANI	S31N	AAHRI	none	AANS
A/Niedersachsen/57/2022	A(H3N2)	045-2022	ARI sentinel	EPI2297762	HA1: E50K, D53N, S91N, N96S, N122D, I140K, H156S, I192F, I223V, HA2: N49S	genAH3SubgroupNotListed	agAH3/Darwin/9/2021	0.5	NI	0.4	NI	none	AANI	S31N	AAHRI	none	AANS
A/Niedersachsen/58/2022	A(H3N2)	045-2022	ARI sentinel				agAH3/Darwin/9/2021	0.7	NI	0.9	NI
A/Nordrhein-Westfalen/46/2022	A(H3N2)	045-2022	ARI sentinel	EPI2297638	HA1: K83E, Y94N, Y159N, T160I, L164Q, G186D, D190N, F193S, Y195F, HA2: I193M	genAH3/Bangladesh/4005/2020	agAH3/Darwin/9/2021		NA		NA	none	AANI	S31N	AAHRI	none	AANS
A/Nordrhein-Westfalen/47/2022	A(H3N2)	045-2022	ARI sentinel	EPI2297662	HA1: K83E, Y94N, Y159N, T160I, L164Q, G186D, D190N, F193S, Y195F, HA2: I193M	genAH3/Bangladesh/4005/2020	agAH3/Darwin/9/2021	0.3	NI	0.3	NI	none	AANI	S31N	AAHRI	none	AANS
A/Nordrhein-Westfalen/48/2022	A(H3N2)	045-2022	ARI sentinel	EPI2297670	HA1: D104G, K276R	genAH3/Slovenia/8720/2022	agAH3/Darwin/9/2021	0.3	NI	0.3	NI	none	AANI	S31N	AAHRI	none	AANS
A/Nordrhein-Westfalen/49/2022	A(H3N2)	045-2022	ARI sentinel	EPI2297241	HA1: D104G, K276R	genAH3/Slovenia/8720/2022	agAH3/Darwin/9/2021	0.3	NI	0.2	NI	none	AANI	S31N	AAHRI	none	AANS
A/Nordrhein-Westfalen/50/2022	A(H3N2)	045-2022	ARI sentinel	EPI2297606	HA1: D104G, K276R	genAH3/Slovenia/8720/2022	agAH3/Darwin/9/2021	0.3	NI	0.4	NI	none	AANI	S31N	AAHRI	none	AANS
A/Nordrhein-Westfalen/51/2022	A(H3N2)	045-2022	ARI sentinel				agAH3/Darwin/9/2021		NA		NA	none	AANI
A/Nordrhein-Westfalen/52/2022	A(H3N2)	045-2022	ARI sentinel	EPI2297770	HA1: E50K, D53N, S91N, N96S, N122D, I140K, H156S, I192F, I223V, HA2: N49S	genAH3SubgroupNotListed	agAH3/Darwin/9/2021	0.5	NI	0.4	NI	none	AANI	S31N	AAHRI	none	AANS
A/Nordrhein-Westfalen/53/2022	A(H3N2)	045-2022	ARI sentinel	EPI2297786	HA1: K83E, Y94N, Y159N, T160I, L164Q, G186D, D190N, F193S, Y195F, HA2: I193M	genAH3/Bangladesh/4005/2020	agAH3/Darwin/9/2021	0.6	NI	0.4	NI	none	AANI	S31N	AAHRI	none	AANS
A/Nordrhein-Westfalen/54/2022	A(H3N2)	045-2022	ARI sentinel	EPI2297856	HA1: K83E, Y94N, Y159N, T160I, L164Q, G186D, D190N, F193S, Y195F, HA2: I193M	genAH3/Bangladesh/4005/2020	agAH3/Darwin/9/2021		NA		NA	none	AANI	S31N	AAHRI	none	AANS
A/Nordrhein-Westfalen/55/2022	A(H3N2)	045-2022	ARI sentinel	EPI2297896	HA1: K83E, Y94N, Y159N, T160I, L164Q, G186D, D190N, F193S, Y195F, HA2: I193M	genAH3/Bangladesh/4005/2020	agAH3/Darwin/9/2021	0.4	NI	0.6	NI	none	AANI	S31N	AAHRI	none	AANS
A/Nordrhein-Westfalen/56/2022	A(H3N2)	045-2022	ARI sentinel	EPI2297848	HA1: K83E, Y94N, Y159N, T160I, L164Q, G186D, D190N, F193S, Y195F, HA2: I193M	genAH3/Bangladesh/4005/2020	agAH3/Darwin/9/2021	0.4	NI	0.3	NI	none	AANI	S31N	AAHRI	none	AANS
A/Nordrhein-Westfalen/61/2022	A(H3N2)	045-2022	ARI sentinel				agAH3/Darwin/9/2021	0.9	NI	0.6	NI
A/Nordrhein-Westfalen/92/2022	A(H3N2)	045-2022	ARI sentinel	EPI2297678	HA1: K83E, Y94N, Y159N, T160I, L164Q, G186D, D190N, F193S, Y195F, HA2: I193M	genAH3/Bangladesh/4005/2020			NA		NA	none	AANI	S31N	AAHRI	none	AANS
A/Nordrhein-Westfalen/93/2022	A(H3N2)	045-2022	ARI sentinel	EPI2297706	HA1: K83E, Y94N, Y159N, T160I, L164Q, G186D, D190N, F193S, Y195F, HA2: I193M	genAH3/Bangladesh/4005/2020			NA		NA	none	AANI	S31N	AAHRI	none	AANS
A/Nordrhein-Westfalen/94/2022	A(H3N2)	045-2022	ARI sentinel	EPI2297864	HA1: K83E, Y94N, Y159N, T160I, L164Q, G186D, D190N, F193S, Y195F, HA2: I193M	genAH3/Bangladesh/4005/2020			NA		NA	none	AANI	S31N	AAHRI	none	AANS
A/Rheinland-Pfalz/25/2022	A(H3N2)	045-2022	ARI sentinel				agAH3/Darwin/9/2021	0.4	NI	0.2	NI
A/Rheinland-Pfalz/37/2022	A(H3N2)	045-2022	ARI sentinel	EPI2297816	HA1: K83E, Y94N, Y159N, T160I, L164Q, G186D, D190N, F193S, Y195F, HA2: I193M	genAH3/Bangladesh/4005/2020			NA		NA	none	AANI	S31N	AAHRI	none	AANS
A/Sachsen/21/2022	A(H3N2)	045-2022	ARI sentinel	EPI2297840	HA1: D104G, K276R	genAH3/Slovenia/8720/2022	agAH3/Darwin/9/2021	0.8	NI	1	NI	none	AANI	S31N	AAHRI	none	AANS
A/Schleswig-Holstein/13/2022	A(H3N2)	045-2022	ARI sentinel	EPI2297630	HA1: K83E, Y94N, Y159N, T160I, L164Q, G186D, D190N, F193S, Y195F, HA2: I193M	genAH3/Bangladesh/4005/2020	agAH3/Darwin/9/2021	1	NI	0.6	NI	none	AANI	S31N	AAHRI	none	AANS
A/Schleswig-Holstein/14/2022	A(H3N2)	045-2022	ARI sentinel	EPI2297794	HA1: K83E, Y94N, Y159N, T160I, L164Q, G186D, D190N, F193S, Y195F, HA2: I193M	genAH3/Bangladesh/4005/2020	agAH3/Darwin/9/2021		NA		NA	none	AANI	S31N	AAHRI	none	AANS
A/Schleswig-Holstein/22/2022	A(H3N2)	045-2022	ARI sentinel	EPI2297686	HA1: K83E, Y94N, Y159N, T160I, L164Q, G186D, D190N, F193S, Y195F, HA2: I193M	genAH3/Bangladesh/4005/2020			NA		NA	none	AANI	S31N	AAHRI	none	AANS
A/Thueringen/42/2022	A(H3N2)	045-2022	ARI sentinel	EPI2297118	HA1: D104G, K276R	genAH3/Slovenia/8720/2022	agAH3/Darwin/9/2021	0.5	NI	0.5	NI	none	AANI	S31N	AAHRI	none	AANS
A/Thueringen/43/2022	A(H3N2)	045-2022	ARI sentinel	EPI2297126	HA1: D104G, K276R	genAH3/Slovenia/8720/2022	agAH3/Darwin/9/2021	0.6	NI	0.3	NI	none	AANI	S31N	AAHRI	none	AANS
A/Thueringen/44/2022	A(H3N2)	045-2022	ARI sentinel	EPI2297174	HA1: K83E, Y94N, Y159N, T160I, L164Q, G186D, D190N, F193S, Y195F, HA2: I193M	genAH3/Bangladesh/4005/2020	agAH3/Darwin/9/2021	0.4	NI	0.4	NI	none	AANI	S31N	AAHRI	none	AANS
A/Thueringen/45/2022	A(H3N2)	045-2022	ARI sentinel	EPI2297654	HA1: K83E, Y94N, Y159N, T160I, L164Q, G186D, D190N, F193S, Y195F, HA2: I193M	genAH3/Bangladesh/4005/2020	agAH3/Darwin/9/2021	0.4	NI	0.4	NI	none	AANI	S31N	AAHRI	none	AANS
A/Baden-Wuerttemberg/134/2022	A(H3N2)	046-2022	ARI sentinel	EPI2423225	HA1: K83E, Y94N, Y159N, T160I, L164Q, G186D, D190N, F193S, Y195F, HA2: I193M	genAH3/Bangladesh/4005/2020			NA		NA	none	AANI	S31N	AAHRI	none	AANS
A/Baden-Wuerttemberg/136/2022	A(H3N2)	046-2022	ARI sentinel	EPI2423241	HA1: K83E, Y94N, Y159N, T160I, L164Q, G186D, D190N, F193S, Y195F, HA2: I193M	genAH3/Bangladesh/4005/2020			NA		NA	none	AANI	S31N	AAHRI	none	AANS
A/Baden-Wuerttemberg/73/2022	A(H3N2)	046-2022	ARI sentinel	EPI2422904	HA1: D104G, K276R	genAH3/Slovenia/8720/2022	agAH3/Darwin/9/2021	0.7	NI	0.4	NI	none	AANI	S31N	AAHRI	none	AANS
A/Baden-Wuerttemberg/75/2022	A(H3N2)	046-2022	ARI sentinel	EPI2423162	HA1: D104G, K276R	genAH3/Slovenia/8720/2022	agAH3/Darwin/9/2021		NA		NA	none	AANI	S31N	AAHRI	none	AANS
A/Bayern/32/2022	A(H3N2)	046-2022	ARI sentinel	EPI2422927	HA1: D104G, K276R	genAH3/Slovenia/8720/2022	agAH3/Darwin/9/2021		NA		NA	none	AANI	S31N	AAHRI	none	AANS
A/Bayern/33/2022	A(H3N2)	046-2022	ARI sentinel				agAH3/Darwin/9/2021	0.4	NI	0.4	NI
A/Bayern/34/2022	A(H3N2)	046-2022	ARI sentinel	EPI2422992	HA1: K83E, Y94N, Y159N, T160I, L164Q, G186D, D190N, F193S, Y195F, HA2: I193M	genAH3/Bangladesh/4005/2020	agAH3/Darwin/9/2021	0.6	NI	0.3	NI	none	AANI	S31N	AAHRI	none	AANS
A/Bayern/37/2022	A(H3N2)	046-2022	ARI sentinel	EPI2423008	HA1: K83E, Y94N, Y159N, T160I, L164Q, G186D, D190N, F193S, Y195F, HA2: I193M	genAH3/Bangladesh/4005/2020	agAH3/Darwin/9/2021		NA		NA	none	AANI	S31N	AAHRI	none	AANS
A/Bayern/38/2022	A(H3N2)	046-2022	ARI sentinel				agAH3/Darwin/9/2021		NA		NA	none	AANI	S31N	AAHRI
A/Bayern/39/2022	A(H3N2)	046-2022	ARI sentinel	EPI2423272	HA1: K83E, Y94N, Y159N, T160I, L164Q, G186D, D190N, F193S, Y195F, HA2: I193M	genAH3/Bangladesh/4005/2020	agAH3/Darwin/9/2021		NA		NA	none	AANI	S31N	AAHRI	none	AANS
A/Berlin/170/2022	A(H3N2)	046-2022	non-ARI sentinel				agAH3/Darwin/9/2021		NA		NA
A/Berlin/171/2022	A(H3N2)	046-2022	ARI sentinel	EPI2422857	HA1: K83E, Y94N, Y159N, T160I, L164Q, G186D, D190N, F193S, Y195F, HA2: I193M	genAH3/Bangladesh/4005/2020	agAH3/Darwin/9/2021	0.4	NI	0.3	NI	none	AANI	S31N	AAHRI	none	AANS
A/Berlin/172/2022	A(H3N2)	046-2022	ARI sentinel				agAH3/Darwin/9/2021		NA		NA
A/Berlin/173/2022	A(H3N2)	046-2022	non-ARI sentinel				agAH3/Darwin/9/2021	0.2	NI	0.2	NI
A/Berlin/174/2022	A(H3N2)	046-2022	ARI sentinel				agAH3/Darwin/9/2021		NA		NA
A/Berlin/175/2022	A(H3N2)	046-2022	ARI sentinel	EPI2423177	HA1: D104G, K276R	genAH3/Slovenia/8720/2022	agAH3/Darwin/9/2021		NA		NA	none	AANI	S31N	AAHRI
A/Berlin/176/2022	A(H3N2)	046-2022	non-ARI sentinel				agAH3/Darwin/9/2021	0.9	NI	0.5	NI
A/Berlin/223/2022	A(H3N2)	046-2022	ARI sentinel	EPI2422919	HA1: D104G, K276R	genAH3/Slovenia/8720/2022		0.3	NI	0.3	NI	none	AANI	S31N	AAHRI	none	AANS
A/Berlin/225/2022	A(H3N2)	046-2022	ARI sentinel	EPI2423040	HA1: D104G, K276R	genAH3/Slovenia/8720/2022			NA		NA	none	AANI	S31N	AAHRI	none	AANS
A/Berlin/229/2022	A(H3N2)	046-2022	ARI sentinel	EPI2423193	HA1: D104G, K276R	genAH3/Slovenia/8720/2022			NA		NA	none	AANI	S31N	AAHRI	none	AANS
A/Berlin/233/2022	A(H3N2)	046-2022	non-ARI sentinel	EPI2423567	HA1: K83E, Y94N, Y159N, T160I, L164Q, G186D, D190N, F193S, Y195F, HA2: I193M	genAH3/Bangladesh/4005/2020			NA		NA	none	AANI	S31N	AAHRI	none	AANS
A/Bremen/42/2022	A(H3N2)	046-2022	ARI sentinel	EPI2297904	HA1: K83E, Y94N, Y159N, T160I, L164Q, G186D, D190N, F193S, Y195F, HA2: I193M	genAH3/Bangladesh/4005/2020	agAH3/Darwin/9/2021	0.6	NI	0.5	NI	none	AANI	S31N	AAHRI	none	AANS
A/Bremen/43/2022	A(H3N2)	046-2022	ARI sentinel	EPI2297912	HA1: E50K, D53N, S91N, N96S, N122D, I140K, H156S, I192F, I223V, HA2: N49S	genAH3SubgroupNotListed	agAH3/Darwin/9/2021	0.6	NI	0.5	NI	none	AANI	S31N	AAHRI	none	AANS
A/Bremen/44/2022	A(H3N2)	046-2022	ARI sentinel	EPI2422935	HA1: E50K, D53N, S91N, N96S, N122D, I140K, H156S, I192F, I223V, HA2: N49S	genAH3SubgroupNotListed	agAH3/Darwin/9/2021		NA		NA	none	AANI	S31N	AAHRI	none	AANS
A/Bremen/45/2022	A(H3N2)	046-2022	ARI sentinel	EPI2422943	HA1: K83E, Y94N, Y159N, T160I, L164Q, G186D, D190N, F193S, Y195F, HA2: I193M	genAH3/Bangladesh/4005/2020	agAH3/Darwin/9/2021	0.3	NI	0.3	NI	none	AANI	S31N	AAHRI	none	AANS
A/Bremen/46/2022	A(H3N2)	046-2022	ARI sentinel	EPI2423072	HA1: K83E, Y94N, Y159N, T160I, L164Q, G186D, D190N, F193S, Y195F, HA2: I193M	genAH3/Bangladesh/4005/2020	agAH3/Darwin/9/2021	0.4	NI	0.2	NI	none	AANI	S31N	AAHRI	none	AANS
A/Bremen/47/2022	A(H3N2)	046-2022	ARI sentinel				agAH3/Darwin/9/2021		NA		NA
A/Bremen/49/2022	A(H3N2)	046-2022	ARI sentinel	EPI2423298	HA1: D104G, K276R	genAH3/Slovenia/8720/2022	agAH3/Darwin/9/2021		NA		NA	none	AANI	S31N	AAHRI	none	AANS
A/Bremen/56/2022	A(H3N2)	046-2022	ARI sentinel	EPI2423257	HA1: E50K, D53N, S91N, N96S, N122D, I140K, H156S, I192F, I223V, HA2: N49S	genAH3SubgroupNotListed			NA		NA	none	AANI	S31N	AAHRI	none	AANS
A/Hamburg/1/2022	A(H3N2)	046-2022	non-ARI sentinel				agAH3/Darwin/9/2021		NA		NA
A/Hessen/77/2022	A(H3N2)	046-2022	ARI sentinel				agAH3/Darwin/9/2021	0.5	NI	0.6	NI
A/Hessen/78/2022	A(H3N2)	046-2022	ARI sentinel	EPI2422960	HA1: K83E, Y94N, Y159N, T160I, L164Q, G186D, D190N, F193S, Y195F, HA2: I193M	genAH3/Bangladesh/4005/2020	agAH3/Darwin/9/2021	0.4	NI	0.3	NI	none	AANI	S31N	AAHRI	none	AANS
A/Hessen/79/2022	A(H3N2)	046-2022	ARI sentinel	EPI2422976	HA1: K83E, Y94N, Y159N, T160I, L164Q, G186D, D190N, F193S, Y195F, HA2: I193M	genAH3/Bangladesh/4005/2020	agAH3/Darwin/9/2021	0.8	NI	0.9	NI	none	AANI	S31N	AAHRI	none	AANS
A/Hessen/80/2022	A(H3N2)	046-2022	ARI sentinel	EPI2422880	HA1: K83E, Y94N, Y159N, T160I, L164Q, G186D, D190N, F193S, Y195F, HA2: I193M	genAH3/Bangladesh/4005/2020	agAH3/Darwin/9/2021		NA		NA	none	AANI	S31N	AAHRI	none	AANS
A/Hessen/81/2022	A(H3N2)	046-2022	ARI sentinel				agAH3/Darwin/9/2021		NA		NA
A/Hessen/82/2022	A(H3N2)	046-2022	ARI sentinel				agAH3/Darwin/9/2021		NA		NA
A/Hessen/83/2022	A(H3N2)	046-2022	ARI sentinel				agAH3/Darwin/9/2021		NA		NA
A/Hessen/99/2022	A(H3N2)	046-2022	ARI sentinel	EPI2423209	HA1: K83E, Y94N, Y159N, T160I, L164Q, G186D, D190N, F193S, Y195F, HA2: I193M	genAH3/Bangladesh/4005/2020			NA		NA	none	AANI	S31N	AAHRI	none	AANS
A/Niedersachsen/138/2022	A(H3N2)	046-2022	ARI sentinel	EPI2423884	HA1: D104G, K276R	genAH3/Slovenia/8720/2022			NA		NA	none	AANI	S31N	AAHRI	none	AANS
A/Niedersachsen/59/2022	A(H3N2)	046-2022	ARI sentinel				agAH3/Darwin/9/2021		NA		NA
A/Niedersachsen/60/2022	A(H3N2)	046-2022	ARI sentinel				agAH3/Darwin/9/2021		NA		NA
A/Niedersachsen/61/2022	A(H3N2)	046-2022	ARI sentinel	EPI2423131	HA1: E50K, D53N, S91N, N96S, N122D, I140K, H156S, I192F, I223V, HA2: N49S	genAH3SubgroupNotListed	agAH3/Darwin/9/2021		NA		NA	none	AANI	S31N	AAHRI	none	AANS
A/Niedersachsen/62/2022	A(H3N2)	046-2022	ARI sentinel				agAH3/Darwin/9/2021		NA		NA			S31N	AAHRI
A/Niedersachsen/82/2022	A(H3N2)	046-2022	ARI sentinel				agAH3/Darwin/9/2021		NA		NA	none	AANI	S31N	AAHRI
A/Nordrhein-Westfalen/57/2022	A(H3N2)	046-2022	ARI sentinel	EPI2422896	HA1: D104G, K276R	genAH3/Slovenia/8720/2022	agAH3/Darwin/9/2021		NA		NA	none	AANI	S31N	AAHRI	none	AANS
A/Nordrhein-Westfalen/60/2022	A(H3N2)	046-2022	ARI sentinel	EPI2422888	HA1: E50K, D53N, S91N, N96S, N122D, I140K, H156S, I192F, I223V, HA2: N49S	genAH3SubgroupNotListed	agAH3/Darwin/9/2021		NA		NA	none	AANI	S31N	AAHRI	none	AANS
A/Nordrhein-Westfalen/62/2022	A(H3N2)	046-2022	ARI sentinel				agAH3/Darwin/9/2021		NA		NA
A/Nordrhein-Westfalen/63/2022	A(H3N2)	046-2022	ARI sentinel	EPI2423024	HA1: K83E, Y94N, Y159N, T160I, L164Q, G186D, D190N, F193S, Y195F, HA2: I193M	genAH3/Bangladesh/4005/2020	agAH3/Darwin/9/2021		NA		NA	none	AANI	S31N	AAHRI	none	AANS
A/Nordrhein-Westfalen/64/2022	A(H3N2)	046-2022	ARI sentinel				agAH3/Darwin/9/2021		NA		NA
A/Nordrhein-Westfalen/65/2022	A(H3N2)	046-2022	ARI sentinel	EPI2423056	HA1: K83E, Y94N, Y159N, T160I, L164Q, G186D, D190N, F193S, Y195F, HA2: I193M	genAH3/Bangladesh/4005/2020	agAH3/Darwin/9/2021	0.3	NI	0.3	NI	none	AANI	S31N	AAHRI	none	AANS
A/Nordrhein-Westfalen/66/2022	A(H3N2)	046-2022	ARI sentinel				agAH3/Darwin/9/2021	0.5	NI	0.2	NI	none	AANI	S31N	AAHRI
A/Nordrhein-Westfalen/67/2022	A(H3N2)	046-2022	ARI sentinel	EPI2423088	HA1: K83E, Y94N, Y159N, T160I, L164Q, G186D, D190N, F193S, Y195F, HA2: I193M	genAH3/Bangladesh/4005/2020	agAH3/Darwin/9/2021		NA		NA	none	AANI	S31N	AAHRI	none	AANS
A/Nordrhein-Westfalen/68/2022	A(H3N2)	046-2022	ARI sentinel				agAH3/Darwin/9/2021	0.3	NI	0.2	NI
A/Nordrhein-Westfalen/69/2022	A(H3N2)	046-2022	ARI sentinel	EPI2423104	HA1: K83E, Y94N, Y159N, T160I, L164Q, G186D, D190N, F193S, Y195F, HA2: I193M	genAH3/Bangladesh/4005/2020	agAH3/Darwin/9/2021		NA		NA	none	AANI	S31N	AAHRI	none	AANS
A/Nordrhein-Westfalen/70/2022	A(H3N2)	046-2022	ARI sentinel	EPI2423115	HA1: K83E, Y94N, Y159N, T160I, L164Q, G186D, D190N, F193S, Y195F, HA2: I193M	genAH3/Bangladesh/4005/2020	agAH3/Darwin/9/2021		NA		NA	none	AANI	S31N	AAHRI
A/Nordrhein-Westfalen/71/2022	A(H3N2)	046-2022	ARI sentinel				agAH3/Darwin/9/2021	0.6	NI	0.4	NI
A/Rheinland-Pfalz/26/2022	A(H3N2)	046-2022	ARI sentinel				agAH3/Darwin/9/2021		NA		NA
A/Rheinland-Pfalz/27/2022	A(H3N2)	046-2022	ARI sentinel				agAH3/Darwin/9/2021	0.3	NI	0.3	NI	none	AANI	S31N	AAHRI
A/Rheinland-Pfalz/29/2022	A(H3N2)	046-2022	ARI sentinel				agAH3/Darwin/9/2021		NA		NA
A/Sachsen/22/2022	A(H3N2)	046-2022	ARI sentinel				agAH3/Darwin/9/2021		NA		NA			S31N	AAHRI
A/Schleswig-Holstein/15/2022	A(H3N2)	046-2022	ARI sentinel	EPI2422873	HA1: D104G, K276R	genAH3/Slovenia/8720/2022	agAH3/Darwin/9/2021	0.9	NI	0.6	NI	none	AANI	S31N	AAHRI	none	AANS
A/Thueringen/47/2022	A(H3N2)	046-2022	ARI sentinel	EPI2297872	HA1: D104G, K276R	genAH3/Slovenia/8720/2022	agAH3/Darwin/9/2021	0.8	NI	0.5	NI	none	AANI	S31N	AAHRI	none	AANS
A/Thueringen/48/2022	A(H3N2)	046-2022	ARI sentinel	EPI2297880	HA1: D104G, K276R	genAH3/Slovenia/8720/2022	agAH3/Darwin/9/2021	0.6	NI	0.7	NI	none	AANI	S31N	AAHRI	none	AANS
A/Thueringen/49/2022	A(H3N2)	046-2022	ARI sentinel	EPI2297888	HA1: D104G, K276R	genAH3/Slovenia/8720/2022	agAH3/Darwin/9/2021		NA		NA	none	AANI	S31N	AAHRI	none	AANS
A/Thueringen/50/2022	A(H3N2)	046-2022	ARI sentinel	EPI2422865	HA1: K83E, Y94N, Y159N, T160I, L164Q, G186D, D190N, F193S, Y195F, HA2: I193M	genAH3/Bangladesh/4005/2020	agAH3/Darwin/9/2021	0.6	NI	0.5	NI	none	AANI	S31N	AAHRI	none	AANS
A/Thueringen/51/2022	A(H3N2)	046-2022	ARI sentinel	EPI2422950	HA1: K83E, Y94N, Y159N, T160I, L164Q, G186D, D190N, F193S, Y195F, HA2: I193M	genAH3/Bangladesh/4005/2020	agAH3/Darwin/9/2021	0.7	NI	0.4	NI	none	AANI	S31N	AAHRI	none	AANS
A/Thueringen/82/2022	A(H3N2)	046-2022	ARI sentinel	EPI2298041	HA1: D104G, K276R	genAH3/Slovenia/8720/2022			NA		NA	none	AANI	S31N	AAHRI	none	AANS
A/Baden-Wuerttemberg/110/2022	A(H3N2)	047-2022	ARI sentinel	EPI2298172	HA1: D104G, K276R	genAH3/Slovenia/8720/2022			NA		NA
A/Baden-Wuerttemberg/113/2022	A(H3N2)	047-2022	ARI sentinel	EPI2297928	HA1: D104G, K276R	genAH3/Slovenia/8720/2022			NA		NA	none	AANI	S31N	AAHRI	none	AANS
A/Baden-Wuerttemberg/137/2022	A(H3N2)	047-2022	ARI sentinel	EPI2423286	HA1: K83E, Y94N, Y159N, T160I, L164Q, G186D, D190N, F193S, Y195F, HA2: I193M	genAH3/Bangladesh/4005/2020			NA		NA	none	AANI	S31N	AAHRI
A/Baden-Wuerttemberg/138/2022	A(H3N2)	047-2022	ARI sentinel	EPI2423439	HA1: D104G, K276R	genAH3/Slovenia/8720/2022			NA		NA	none	AANI	S31N	AAHRI	none	AANS
A/Baden-Wuerttemberg/139/2022	A(H3N2)	047-2022	ARI sentinel	EPI2423799	HA1: K83E, Y94N, Y159N, T160I, L164Q, G186D, D190N, F193S, Y195F, HA2: I193M	genAH3/Bangladesh/4005/2020			NA		NA	none	AANI	S31N	AAHRI	none	AANS
A/Baden-Wuerttemberg/140/2022	A(H3N2)	047-2022	ARI sentinel	EPI2423900	HA1: D104G, K276R	genAH3/Slovenia/8720/2022			NA		NA	none	AANI	S31N	AAHRI	none	AANS
A/Baden-Wuerttemberg/76/2022	A(H3N2)	047-2022	non-ARI sentinel				agAH3/Darwin/9/2021		NA		NA	none	AANI	S31N	AAHRI
A/Baden-Wuerttemberg/77/2022	A(H3N2)	047-2022	ARI sentinel	EPI2423424	HA1: K83E, Y94N, Y159N, T160I, L164Q, G186D, D190N, F193S, Y195F, HA2: I193M	genAH3/Bangladesh/4005/2020	agAH3/Darwin/9/2021		NA		NA	none	AANI	S31N	AAHRI	none	AANS
A/Baden-Wuerttemberg/87/2022	A(H3N2)	047-2022	ARI sentinel				agAH3/Darwin/9/2021		NA		NA
A/Bayern/40/2022	A(H3N2)	047-2022	ARI sentinel				agAH3/Darwin/9/2021	0.4	NI	0.4	NI
A/Bayern/41/2022	A(H3N2)	047-2022	ARI sentinel	EPI2297920	HA1: K83E, Y94N, Y159N, T160I, L164Q, G186D, D190N, F193S, Y195F, HA2: I193M	genAH3/Bangladesh/4005/2020	agAH3/Darwin/9/2021		NA		NA	none	AANI	S31N	AAHRI	none	AANS
A/Bayern/51/2022	A(H3N2)	047-2022	ARI sentinel	EPI2423870	HA1: K83E, Y94N, Y159N, T160I, L164Q, G186D, D190N, F193S, Y195F, HA2: I193M	genAH3/Bangladesh/4005/2020			NA		NA	none	AANI	S31N	AAHRI	none	AANS
A/Bayern/52/2022	A(H3N2)	047-2022	ARI sentinel	EPI2423878	HA1: D104G, K276R	genAH3/Slovenia/8720/2022			NA		NA	none	AANI	S31N	AAHRI	none	AANS
A/Bayern/53/2022	A(H3N2)	047-2022	ARI sentinel	EPI2423408	HA1: D104G, K276R	genAH3/Slovenia/8720/2022			NA		NA	none	AANI	S31N	AAHRI	none	AANS
A/Bayern/55/2022	A(H3N2)	047-2022	ARI sentinel	EPI2423958	HA1: D104G, K276R	genAH3/Slovenia/8720/2022			NA		NA	none	AANI	S31N	AAHRI	none	AANS
A/Berlin/177/2022	A(H3N2)	047-2022	ARI sentinel	EPI2423471	HA1: K83E, Y94N, Y159N, T160I, L164Q, G186D, D190N, F193S, Y195F, HA2: I193M	genAH3/Bangladesh/4005/2020	agAH3/Darwin/9/2021	0.3	NI	0.3	NI	none	AANI	S31N	AAHRI	none	AANS
A/Berlin/179/2022	A(H3N2)	047-2022	non-ARI sentinel				agAH3/Darwin/9/2021	0.4	NI	0.3	NI	none	AANI	S31N	AAHRI
A/Berlin/182/2022	A(H3N2)	047-2022	ARI sentinel	EPI2423683	HA1: K83E, Y94N, Y159N, T160I, L164Q, G186D, D190N, F193S, Y195F, HA2: I193M	genAH3/Bangladesh/4005/2020	agAH3/Darwin/9/2021		NA		NA	none	AANI	S31N	AAHRI
A/Berlin/183/2022	A(H3N2)	047-2022	non-ARI sentinel				agAH3/Darwin/9/2021		NA		NA
A/Berlin/184/2022	A(H3N2)	047-2022	ARI sentinel	EPI2423823	HA1: K83E, Y94N, Y159N, T160I, L164Q, G186D, D190N, F193S, Y195F, HA2: I193M	genAH3/Bangladesh/4005/2020	agAH3/Darwin/9/2021		NA		NA	none	AANI	S31N	AAHRI	none	AANS
A/Berlin/231/2022	A(H3N2)	047-2022	ARI sentinel	EPI2423535	HA1: D104G, K276R	genAH3/Slovenia/8720/2022			NA		NA	none	AANI	S31N	AAHRI	none	AANS
A/Berlin/232/2022	A(H3N2)	047-2022	non-ARI sentinel	EPI2423551	HA1: D104G, K276R	genAH3/Slovenia/8720/2022			NA		NA	none	AANI	S31N	AAHRI	none	AANS
A/Berlin/234/2022	A(H3N2)	047-2022	non-ARI sentinel	EPI2423583	HA1: D104G, K276R	genAH3/Slovenia/8720/2022			NA		NA	none	AANI	S31N	AAHRI	none	AANS
A/Berlin/235/2022	A(H3N2)	047-2022	non-ARI sentinel	EPI2423599	HA1: D104G, K276R	genAH3/Slovenia/8720/2022			NA		NA	none	AANI	S31N	AAHRI	none	AANS
A/Berlin/236/2022	A(H3N2)	047-2022	ARI sentinel	EPI2423694	HA1: K83E, Y94N, Y159N, T160I, L164Q, G186D, D190N, F193S, Y195F, HA2: I193M	genAH3/Bangladesh/4005/2020			NA		NA	none	AANI	S31N	AAHRI
A/Berlin/237/2022	A(H3N2)	047-2022	ARI sentinel	EPI2423892	HA1: K83E, Y94N, Y159N, T160I, L164Q, G186D, D190N, F193S, Y195F, HA2: I193M	genAH3/Bangladesh/4005/2020			NA		NA	none	AANI	S31N	AAHRI	none	AANS
A/Brandenburg/12/2022	A(H3N2)	047-2022	ARI sentinel	EPI2423487	HA1: D104G, K276R	genAH3/Slovenia/8720/2022	agAH3/Darwin/9/2021	0.4	NI	0.3	NI	none	AANI	S31N	AAHRI	none	AANS
A/Brandenburg/13/2022	A(H3N2)	047-2022	ARI sentinel				agAH3/Darwin/9/2021		NA		NA
A/Brandenburg/17/2022	A(H3N2)	047-2022	ARI sentinel	EPI2423755	HA1: K83E, Y94N, Y159N, T160I, L164Q, G186D, D190N, F193S, Y195F, HA2: I193M	genAH3/Bangladesh/4005/2020			NA		NA	none	AANI	S31N	AAHRI	none	AANS
A/Bremen/48/2022	A(H3N2)	047-2022	ARI sentinel	EPI2423663	HA1: E50K, D53N, S91N, N96S, N122D, I140K, H156S, I192F, I223V, HA2: N49S	genAH3SubgroupNotListed	agAH3/Darwin/9/2021		NA		NA	none	AANI	S31N	AAHRI	none	AANS
A/Bremen/50/2022	A(H3N2)	047-2022	ARI sentinel	EPI2423768	HA1: E50K, D53N, S91N, N96S, N122D, I140K, H156S, I192F, I223V, HA2: N49S	genAH3SubgroupNotListed	agAH3/Darwin/9/2021	0.6	NI	0.5	NI	none	AANI	S31N	AAHRI
A/Bremen/51/2022	A(H3N2)	047-2022	ARI sentinel	EPI2298107	HA1: K83E, Y94N, Y159N, T160I, L164Q, G186D, D190N, F193S, Y195F, HA2: I193M	genAH3/Bangladesh/4005/2020	agAH3/Darwin/9/2021		NA		NA	none	AANI	S31N	AAHRI	none	AANS
A/Hamburg/2/2022	A(H3N2)	047-2022	ARI sentinel	EPI2423847	HA1: E50K, D53N, S91N, N96S, N122D, I140K, H156S, I192F, I223V, HA2: N49S	genAH3SubgroupNotListed	agAH3/Darwin/9/2021		NA		NA	none	AANI	S31N	AAHRI	none	AANS
A/Hessen/100/2022	A(H3N2)	047-2022	ARI sentinel	EPI2423673	HA1: K83E, Y94N, Y159N, T160I, L164Q, G186D, D190N, F193S, Y195F, HA2: I193M	genAH3/Bangladesh/4005/2020			NA		NA	none	AANI	S31N	AAHRI
A/Hessen/101/2022	A(H3N2)	047-2022	ARI sentinel	EPI2423724	HA1: K83E, Y94N, Y159N, T160I, L164Q, G186D, D190N, F193S, Y195F, HA2: I193M	genAH3/Bangladesh/4005/2020			NA		NA	none	AANI	S31N	AAHRI	none	AANS
A/Hessen/84/2022	A(H3N2)	047-2022	ARI sentinel				agAH3/Darwin/9/2021		NA		NA
A/Hessen/85/2022	A(H3N2)	047-2022	ARI sentinel	EPI2423740	HA1: K83E, Y94N, Y159N, T160I, L164Q, G186D, D190N, F193S, Y195F, HA2: I193M	genAH3/Bangladesh/4005/2020	agAH3/Darwin/9/2021		NA		NA	none	AANI	S31N	AAHRI	none	AANS
A/Mecklenburg-Vorpommern/83/2022	A(H3N2)	047-2022	ARI sentinel				agAH3/Darwin/9/2021		NA		NA
A/Mecklenburg-Vorpommern/84/2022	A(H3N2)	047-2022	ARI sentinel	EPI2423776	HA1: K83E, Y94N, Y159N, T160I, L164Q, G186D, D190N, F193S, Y195F, HA2: I193M	genAH3/Bangladesh/4005/2020	agAH3/Darwin/9/2021		NA		NA	none	AANI	S31N	AAHRI	none	AANS
A/Mecklenburg-Vorpommern/85/2022	A(H3N2)	047-2022	ARI sentinel	EPI2423815	HA1: E50K, D53N, S91N, N96S, N122D, I140K, H156S, I192F, I223V, HA2: N49S	genAH3SubgroupNotListed	agAH3/Darwin/9/2021		NA		NA	none	AANI	S31N	AAHRI	none	AANS
A/Mecklenburg-Vorpommern/91/2022	A(H3N2)	047-2022	ARI sentinel	EPI2423309	HA1: K83E, Y94N, Y159N, T160I, L164Q, G186D, D190N, F193S, Y195F, HA2: I193M	genAH3/Bangladesh/4005/2020			NA		NA	none	AANI	S31N	AAHRI
A/Niedersachsen/137/2022	A(H3N2)	047-2022	ARI sentinel	EPI2423831	HA1: E50K, D53N, S91N, N96S, N122D, I140K, H156S, I192F, I223V, HA2: N49S	genAH3SubgroupNotListed			NA		NA	none	AANI	S31N	AAHRI	none	AANS
A/Niedersachsen/83/2022	A(H3N2)	047-2022	ARI sentinel				agAH3/Darwin/9/2021		NA		NA
A/Niedersachsen/94/2022	A(H3N2)	047-2022	ARI sentinel	EPI2423911	HA1: K83E, Y94N, Y159N, T160I, L164Q, G186D, D190N, F193S, Y195F, HA2: I193M	genAH3/Bangladesh/4005/2020	agAH3/Darwin/9/2021		NA		NA	none	AANI	S31N	AAHRI	none	AANS
A/Nordrhein-Westfalen/100/2022	A(H3N2)	047-2022	ARI sentinel	EPI2423710	HA1: E50K, D53N, N96S, I140K, H156S, I192F, I223V, HA2: N49S	genAH3SubgroupNotListed			NA		NA	none	AANI	S31N	AAHRI	none	AANS
A/Nordrhein-Westfalen/101/2022	A(H3N2)	047-2022	ARI sentinel	EPI2423763	HA1: K83E, Y94N, Y159N, T160I, L164Q, G186D, D190N, F193S, Y195F, HA2: I193M	genAH3/Bangladesh/4005/2020			NA		NA	none	AANI	S31N	AAHRI	none	AANS
A/Nordrhein-Westfalen/102/2022	A(H3N2)	047-2022	ARI sentinel	EPI2423791	HA1: K83E, Y94N, Y159N, T160I, L164Q, G186D, D190N, F193S, Y195F, HA2: I193M	genAH3/Bangladesh/4005/2020			NA		NA	none	AANI	S31N	AAHRI	none	AANS
A/Nordrhein-Westfalen/103/2022	A(H3N2)	047-2022	ARI sentinel	EPI2423807	HA1: D104G, K276R	genAH3/Slovenia/8720/2022			NA		NA	none	AANI	S31N	AAHRI	none	AANS
A/Nordrhein-Westfalen/104/2022	A(H3N2)	047-2022	ARI sentinel	EPI2423855	HA1: K83E, Y94N, Y159N, T160I, L164Q, G186D, D190N, F193S, Y195F, HA2: I193M	genAH3/Bangladesh/4005/2020			NA		NA	none	AANI	S31N	AAHRI	none	AANS
A/Nordrhein-Westfalen/105/2022	A(H3N2)	047-2022	ARI sentinel	EPI2423862	HA1: K83E, Y94N, Y159N, T160I, L164Q, G186D, D190N, F193S, Y195F, HA2: I193M	genAH3/Bangladesh/4005/2020			NA		NA	none	AANI	S31N	AAHRI	none	AANS
A/Nordrhein-Westfalen/106/2022	A(H3N2)	047-2022	ARI sentinel	EPI2423916	HA1: K83E, Y94N, Y159N, T160I, L164Q, G186D, D190N, F193S, Y195F, HA2: I193M	genAH3/Bangladesh/4005/2020			NA		NA	none	AANI	S31N	AAHRI
A/Nordrhein-Westfalen/72/2022	A(H3N2)	047-2022	ARI sentinel	EPI2423647	HA1: K83E, Y94N, Y159N, T160I, L164Q, G186D, D190N, F193S, Y195F, HA2: I193M	genAH3/Bangladesh/4005/2020	agAH3/Darwin/9/2021		NA		NA	none	AANI	S31N	AAHRI	none	AANS
A/Nordrhein-Westfalen/73/2022	A(H3N2)	047-2022	ARI sentinel				agAH3/Darwin/9/2021	0.3	NI	0.3	NI
A/Nordrhein-Westfalen/74/2022	A(H3N2)	047-2022	ARI sentinel	EPI2423784	HA1: K83E, Y94N, Y159N, T160I, L164Q, G186D, D190N, F193S, Y195F, HA2: I193M	genAH3/Bangladesh/4005/2020	agAH3/Darwin/9/2021		NA		NA	none	AANI	S31N	AAHRI	none	AANS
A/Nordrhein-Westfalen/75/2022	A(H3N2)	047-2022	ARI sentinel	EPI2423839	HA1: K83E, Y94N, Y159N, T160I, L164Q, G186D, D190N, F193S, Y195F, HA2: I193M	genAH3/Bangladesh/4005/2020	agAH3/Darwin/9/2021	0.4	NI	0.4	NI	none	AANI	S31N	AAHRI	none	AANS
A/Nordrhein-Westfalen/95/2022	A(H3N2)	047-2022	ARI sentinel	EPI2298083	HA1: D104G, K276R	genAH3/Slovenia/8720/2022			NA		NA	none	AANI	S31N	AAHRI
A/Nordrhein-Westfalen/99/2022	A(H3N2)	047-2022	ARI sentinel	EPI2423392	HA1: D104G, K276R	genAH3/Slovenia/8720/2022			NA		NA	none	AANI	S31N	AAHRI	none	AANS
A/Rheinland-Pfalz/30/2022	A(H3N2)	047-2022	ARI sentinel	EPI2423519	HA1: K83E, Y94N, Y159N, T160I, L164Q, G186D, D190N, F193S, Y195F, HA2: I193M	genAH3/Bangladesh/4005/2020	agAH3/Darwin/9/2021		NA		NA	none	AANI	S31N	AAHRI	none	AANS
A/Rheinland-Pfalz/31/2022	A(H3N2)	047-2022	ARI sentinel				agAH3/Darwin/9/2021	0.8	NI	0.4	NI
A/Rheinland-Pfalz/32/2022	A(H3N2)	047-2022	ARI sentinel				agAH3/Darwin/9/2021		NA		NA
A/Rheinland-Pfalz/38/2022	A(H3N2)	047-2022	ARI sentinel	EPI2423455	HA1: K83E, Y94N, Y159N, T160I, L164Q, G186D, D190N, F193S, Y195F, HA2: I193M	genAH3/Bangladesh/4005/2020			NA		NA	none	AANI	S31N	AAHRI	none	AANS
A/Rheinland-Pfalz/39/2022	A(H3N2)	047-2022	ARI sentinel	EPI2423615	HA1: D104G, K276R	genAH3/Slovenia/8720/2022			NA		NA	none	AANI	S31N	AAHRI	none	AANS
A/Saarland/4/2022	A(H3N2)	047-2022	ARI sentinel				agAH3/Darwin/9/2021		NA		NA
A/Sachsen/23/2022	A(H3N2)	047-2022	ARI sentinel				agAH3/Darwin/9/2021		NA		NA	none	AANI	S31N	AAHRI
A/Sachsen/24/2022	A(H3N2)	047-2022	ARI sentinel				agAH3/Darwin/9/2021	0.6	NI	0.6	NI
A/Sachsen/28/2022	A(H3N2)	047-2022	ARI sentinel	EPI2424684	HA1: K83E, Y94N, Y159N, T160I, L164Q, G186D, D190N, F193S, Y195F, HA2: I193M	genAH3/Bangladesh/4005/2020	agAH3/Darwin/9/2021		NA		NA	none	AANI	S31N	AAHRI	none	AANS
A/Sachsen-Anhalt/18/2022	A(H3N2)	047-2022	ARI sentinel				agAH3/Darwin/9/2021		NA		NA
A/Schleswig-Holstein/16/2022	A(H3N2)	047-2022	ARI sentinel				agAH3/Darwin/9/2021	0.3	NI	0.3	NI
A/Schleswig-Holstein/17/2022	A(H3N2)	047-2022	ARI sentinel	EPI2423503	HA1: K83E, Y94N, Y159N, T160I, L164Q, G186D, D190N, F193S, Y195F, HA2: I193M	genAH3/Bangladesh/4005/2020	agAH3/Darwin/9/2021	0.5	NI	0.7	NI	none	AANI	S31N	AAHRI	none	AANS
A/Thueringen/52/2022	A(H3N2)	047-2022	ARI sentinel	EPI2423147	HA1: D104G, K276R	genAH3/Slovenia/8720/2022	agAH3/Darwin/9/2021		NA		NA	none	AANI	S31N	AAHRI	none	AANS
A/Thueringen/53/2022	A(H3N2)	047-2022	ARI sentinel	EPI2423631	HA1: D104G, K276R	genAH3/Slovenia/8720/2022	agAH3/Darwin/9/2021		NA		NA	none	AANI	S31N	AAHRI	none	AANS
A/Thueringen/54/2022	A(H3N2)	047-2022	ARI sentinel				agAH3/Darwin/9/2021		NA		NA	none	AANI
A/Thueringen/55/2022	A(H3N2)	047-2022	ARI sentinel	EPI2297936	HA1: D104G, K276R	genAH3/Slovenia/8720/2022	agAH3/Darwin/9/2021		NA		NA	none	AANI	S31N	AAHRI	none	AANS
A/Thueringen/87/2022	A(H3N2)	047-2022	ARI sentinel	EPI2423321	HA1: K83E, Y94N, Y159N, T160I, L164Q, G186D, D190N, F193S, Y195F, HA2: I193M	genAH3/Bangladesh/4005/2020			NA		NA	none	AANI	S31N	AAHRI
A/Thueringen/88/2022	A(H3N2)	047-2022	ARI sentinel	EPI2423337	HA1: K83E, Y94N, Y159N, T160I, L164Q, G186D, D190N, F193S, Y195F, HA2: I193M	genAH3/Bangladesh/4005/2020			NA		NA	none	AANI	S31N	AAHRI	none	AANS
A/Thueringen/89/2022	A(H3N2)	047-2022	ARI sentinel	EPI2423351	HA1: K83E, Y94N, Y159N, T160I, L164Q, G186D, D190N, F193S, Y195F, HA2: I193M	genAH3/Bangladesh/4005/2020			NA		NA	none	AANI	S31N	AAHRI	none	AANS
A/Thueringen/90/2022	A(H3N2)	047-2022	ARI sentinel	EPI2423367	HA1: K83E, Y94N, Y159N, T160I, L164Q, G186D, D190N, F193S, Y195F, HA2: I193M	genAH3/Bangladesh/4005/2020			NA		NA	none	AANI	S31N	AAHRI	none	AANS
A/Thueringen/91/2022	A(H3N2)	047-2022	ARI sentinel	EPI2423377	HA1: K83E, Y94N, Y159N, T160I, L164Q, G186D, D190N, F193S, Y195F, HA2: I193M	genAH3/Bangladesh/4005/2020			NA		NA	none	AANI	S31N	AAHRI
A/Baden-Wuerttemberg/111/2022	A(H3N2)	048-2022	non-ARI sentinel	EPI2298052	HA1: K83E, Y94N, Y159N, T160I, L164Q, G186D, D190N, F193S, Y195F, HA2: I193M	genAH3/Bangladesh/4005/2020			NA		NA	none	AANI	S31N	AAHRI	none	AANS
A/Baden-Wuerttemberg/112/2022	A(H3N2)	048-2022	non-ARI sentinel	EPI2298060	HA1: K83E, Y94N, Y159N, T160I, L164Q, G186D, D190N, F193S, Y195F, HA2: I193M	genAH3/Bangladesh/4005/2020			NA		NA	none	AANI	S31N	AAHRI	none	AANS
A/Baden-Wuerttemberg/114/2022	A(H3N2)	048-2022	ARI sentinel	EPI2298132	HA1: D104G, K276R	genAH3/Slovenia/8720/2022			NA		NA
A/Baden-Wuerttemberg/115/2022	A(H3N2)	048-2022	ARI sentinel	EPI2298137	HA1: K83E, Y94N, Y159N, T160I, L164Q, G186D, D190N, F193S, Y195F, HA2: I193M	genAH3/Bangladesh/4005/2020			NA		NA	none	AANI	S31N	AAHRI
A/Baden-Wuerttemberg/141/2022	A(H3N2)	048-2022	non-ARI sentinel	EPI2423903	HA1: D104G, K276R	genAH3/Slovenia/8720/2022			NA		NA			S31N	AAHRI
A/Baden-Wuerttemberg/142/2022	A(H3N2)	048-2022	ARI sentinel	EPI2423924	HA1: K83E, Y94N, Y159N, T160I, L164Q, G186D, D190N, F193S, Y195F, HA2: I193M	genAH3/Bangladesh/4005/2020			NA		NA	none	AANI	S31N	AAHRI	none	AANS
A/Baden-Wuerttemberg/143/2022	A(H3N2)	048-2022	ARI sentinel	EPI2423995	HA1: K83E, Y94N, Y159N, T160I, L164Q, G186D, D190N, F193S, Y195F, HA2: I193M	genAH3/Bangladesh/4005/2020			NA		NA	none	AANI	S31N	AAHRI	none	AANS
A/Baden-Wuerttemberg/144/2022	A(H3N2)	048-2022	ARI sentinel	EPI2424351	HA1: K83E, Y94N, Y159N, T160I, L164Q, G186D, D190N, F193S, Y195F, HA2: I193M	genAH3/Bangladesh/4005/2020			NA		NA	none	AANI	S31N	AAHRI	none	AANS
A/Baden-Wuerttemberg/145/2022	A(H3N2)	048-2022	ARI sentinel	EPI2424367	HA1: K83E, Y94N, Y159N, T160I, L164Q, G186D, D190N, F193S, Y195F, HA2: I193M	genAH3/Bangladesh/4005/2020			NA		NA	none	AANI	S31N	AAHRI	none	AANS
A/Baden-Wuerttemberg/146/2022	A(H3N2)	048-2022	ARI sentinel	EPI2424610	HA1: K83E, Y94N, Y159N, T160I, L164Q, G186D, D190N, F193S, Y195F, HA2: I193M	genAH3/Bangladesh/4005/2020			NA		NA	none	AANI	S31N	AAHRI	none	AANS
A/Baden-Wuerttemberg/85/2022	A(H3N2)	048-2022	ARI sentinel	EPI2424008	HA1: D104G, K276R	genAH3/Slovenia/8720/2022	agAH3/Darwin/9/2021		NA		NA	none	AANI	S31N	AAHRI	none	AANS
A/Baden-Wuerttemberg/88/2022	A(H3N2)	048-2022	ARI sentinel	EPI2423931	HA1: K83E, Y94N, Y159N, T160I, L164Q, G186D, D190N, F193S, Y195F, HA2: I193M	genAH3/Bangladesh/4005/2020	agAH3/Darwin/9/2021	0.4	NI	0.2	NI	none	AANI	S31N	AAHRI	none	AANS
A/Baden-Wuerttemberg/89/2022	A(H3N2)	048-2022	ARI sentinel				agAH3/Darwin/9/2021		NA		NA
A/Baden-Wuerttemberg/90/2022	A(H3N2)	048-2022	ARI sentinel				agAH3/Darwin/9/2021		NA		NA
A/Baden-Wuerttemberg/91/2022	A(H3N2)	048-2022	ARI sentinel	EPI2424598	HA1: K83E, Y94N, Y159N, T160I, L164Q, G186D, D190N, F193S, Y195F, HA2: I193M	genAH3/Bangladesh/4005/2020	agAH3/Darwin/9/2021		NA		NA	none	AANI	S31N	AAHRI	none	AANS
A/Bayern/42/2022	A(H3N2)	048-2022	ARI sentinel	EPI2424051	HA1: K83E, Y94N, Y159N, T160I, L164Q, G186D, D190N, F193S, Y195F, HA2: I193M	genAH3/Bangladesh/4005/2020	agAH3/Darwin/9/2021		NA		NA	none	AANI	S31N	AAHRI	none	AANS
A/Bayern/44/2022	A(H3N2)	048-2022	ARI sentinel	EPI2423942	HA1: D104G, K276R	genAH3/Slovenia/8720/2022	agAH3/Darwin/9/2021	0.2	NI	0.2	NI	none	AANI	S31N	AAHRI
A/Bayern/45/2022	A(H3N2)	048-2022	ARI sentinel				agAH3/Darwin/9/2021		NA		NA
A/Bayern/46/2022	A(H3N2)	048-2022	ARI sentinel				agAH3/Darwin/9/2021		NA		NA
A/Bayern/54/2022	A(H3N2)	048-2022	ARI sentinel	EPI2423937	HA1: D104G, K276R	genAH3/Slovenia/8720/2022			NA		NA	none	AANI	S31N	AAHRI	none	AANS
A/Berlin/185/2022	A(H3N2)	048-2022	non-ARI sentinel				agAH3/Darwin/9/2021		NA		NA
A/Berlin/186/2022	A(H3N2)	048-2022	ARI sentinel	EPI2297959	HA1: K83E, Y94N, Y159N, T160I, L164Q, G186D, D190N, F193S, Y195F, HA2: I193M	genAH3/Bangladesh/4005/2020	agAH3/Darwin/9/2021		NA		NA	none	AANI	S31N	AAHRI	none	AANS
A/Berlin/187/2022	A(H3N2)	048-2022	non-ARI sentinel				agAH3/Darwin/9/2021		NA		NA
A/Berlin/188/2022	A(H3N2)	048-2022	non-ARI sentinel				agAH3/Darwin/9/2021		NA		NA
A/Berlin/197/2022	A(H3N2)	048-2022	ARI sentinel				agAH3/Darwin/9/2021		NA		NA
A/Berlin/199/2022	A(H3N2)	048-2022	ARI sentinel				agAH3/Darwin/9/2021		NA		NA
A/Berlin/200/2022	A(H3N2)	048-2022	non-ARI sentinel	EPI2424494	HA1: D104G, K276R	genAH3/Slovenia/8720/2022	agAH3/Darwin/9/2021		NA		NA	none	AANI	S31N	AAHRI	none	AANS
A/Berlin/238/2022	A(H3N2)	048-2022	ARI sentinel	EPI2423966	HA1: K83E, Y94N, Y159N, T160I, L164Q, G186D, D190N, F193S, Y195F, HA2: I193M	genAH3/Bangladesh/4005/2020			NA		NA	none	AANI	S31N	AAHRI	none	AANS
A/Berlin/239/2022	A(H3N2)	048-2022	ARI sentinel	EPI2423974	HA1: K83E, Y94N, Y159N, T160I, L164Q, G186D, D190N, F193S, Y195F, HA2: I193M	genAH3/Bangladesh/4005/2020			NA		NA	none	AANI	S31N	AAHRI	none	AANS
A/Berlin/240/2022	A(H3N2)	048-2022	non-ARI sentinel	EPI2424001	HA1: K83E, Y94N, Y159N, T160I, L164Q, G186D, D190N, F193S, Y195F, HA2: I193M	genAH3/Bangladesh/4005/2020			NA		NA	none	AANI	S31N	AAHRI	none	AANS
A/Berlin/241/2022	A(H3N2)	048-2022	ARI sentinel	EPI2424023	HA1: K83E, Y94N, Y159N, T160I, L164Q, G186D, D190N, F193S, Y195F, HA2: I193M	genAH3/Bangladesh/4005/2020			NA		NA	none	AANI	S31N	AAHRI	none	AANS
A/Berlin/242/2022	A(H3N2)	048-2022	ARI sentinel	EPI2424031	HA1: D104G, K276R	genAH3/Slovenia/8720/2022			NA		NA	none	AANI	S31N	AAHRI	none	AANS
A/Berlin/243/2022	A(H3N2)	048-2022	ARI sentinel	EPI2424059	HA1: K83E, Y94N, Y159N, T160I, L164Q, G186D, D190N, F193S, Y195F, HA2: I193M	genAH3/Bangladesh/4005/2020			NA		NA	none	AANI	S31N	AAHRI	none	AANS
A/Berlin/244/2022	A(H3N2)	048-2022	ARI sentinel	EPI2424065	HA1: K83E, Y94N, Y159N, T160I, L164Q, G186D, D190N, F193S, Y195F, HA2: I193M	genAH3/Bangladesh/4005/2020			NA		NA	none	AANI	S31N	AAHRI	none	AANS
A/Berlin/245/2022	A(H3N2)	048-2022	ARI sentinel	EPI2424071	HA1: D104G, K276R	genAH3/Slovenia/8720/2022			NA		NA	none	AANI	S31N	AAHRI	none	AANS
A/Berlin/246/2022	A(H3N2)	048-2022	non-ARI sentinel	EPI2424452	HA1: D104G, K276R	genAH3/Slovenia/8720/2022			NA		NA	none	AANI	S31N	AAHRI
A/Berlin/247/2022	A(H3N2)	048-2022	ARI sentinel	EPI2424522	HA1: D104G, K276R	genAH3/Slovenia/8720/2022			NA		NA	none	AANI	S31N	AAHRI	none	AANS
A/Berlin/248/2022	A(H3N2)	048-2022	ARI sentinel	EPI2424626	HA1: K83E, Y94N, Y159N, T160I, L164Q, G186D, D190N, F193S, Y195F, HA2: I193M	genAH3/Bangladesh/4005/2020			NA		NA	none	AANI	S31N	AAHRI	none	AANS
A/Berlin/249/2022	A(H3N2)	048-2022	non-ARI sentinel	EPI2424708	HA1: D104G, K276R	genAH3/Slovenia/8720/2022			NA		NA	none	AANI	S31N	AAHRI	none	AANS
A/Berlin/250/2022	A(H3N2)	048-2022	non-ARI sentinel	EPI2424835	HA1: K83E, Y94N, Y159N, T160I, L164Q, G186D, D190N, F193S, Y195F, HA2: I193M	genAH3/Bangladesh/4005/2020			NA		NA	none	AANI
A/Brandenburg/14/2022	A(H3N2)	048-2022	ARI sentinel	EPI2298131	HA1: D104G, K276R	genAH3/Slovenia/8720/2022	agAH3/Darwin/9/2021		NA		NA	none	AANI	S31N	AAHRI	none	AANS
A/Brandenburg/16/2022	A(H3N2)	048-2022	ARI sentinel	EPI2424383	HA1: D104G, K276R	genAH3/Slovenia/8720/2022	agAH3/Darwin/9/2021		NA		NA	none	AANI	S31N	AAHRI	none	AANS
A/Brandenburg/18/2022	A(H3N2)	048-2022	ARI sentinel	EPI2424399	HA1: D104G, K276R	genAH3/Slovenia/8720/2022			NA		NA	none	AANI	S31N	AAHRI	none	AANS
A/Bremen/52/2022	A(H3N2)	048-2022	ARI sentinel	EPI2424569	HA1: K83E, Y94N, Y159N, T160I, L164Q, G186D, D190N, F193S, Y195F, HA2: I193M	genAH3/Bangladesh/4005/2020	agAH3/Darwin/9/2021	0.8	NI	0.7	NI	none	AANI	S31N	AAHRI	none	AANS
A/Bremen/57/2022	A(H3N2)	048-2022	ARI sentinel	EPI2424584	HA1: D104G, K276R	genAH3/Slovenia/8720/2022			NA		NA	none	AANI	S31N	AAHRI	none	AANS
A/Hamburg/12/2022	A(H3N2)	048-2022	non-ARI sentinel	EPI2298153	HA1: D104G, K276R	genAH3/Slovenia/8720/2022			NA		NA	none	AANI	S31N	AAHRI	none	AANS
A/Hamburg/13/2022	A(H3N2)	048-2022	non-ARI sentinel	EPI2297988	HA1: K83E, Y94N, Y159N, T160I, L164Q, G186D, D190N, F193S, Y195F, HA2: I193M	genAH3/Bangladesh/4005/2020			NA		NA			S31N	AAHRI	none	AANS
A/Hamburg/3/2022	A(H3N2)	048-2022	ARI sentinel				agAH3/Darwin/9/2021		NA		NA
A/Hessen/102/2022	A(H3N2)	048-2022	ARI sentinel	EPI2423980	HA1: K83E, Y94N, Y159N, T160I, L164Q, G186D, D190N, F193S, Y195F, HA2: I193M	genAH3/Bangladesh/4005/2020			NA		NA	none	AANI	S31N	AAHRI	none	AANS
A/Hessen/103/2022	A(H3N2)	048-2022	ARI sentinel	EPI2424017	HA1: K83E, Y94N, Y159N, T160I, L164Q, G186D, D190N, F193S, Y195F, HA2: I193M	genAH3/Bangladesh/4005/2020			NA		NA	none	AANI	S31N	AAHRI
A/Hessen/104/2022	A(H3N2)	048-2022	ARI sentinel	EPI2424692	HA1: K83E, Y94N, Y159N, T160I, L164Q, G186D, D190N, F193S, Y195F, HA2: I193M	genAH3/Bangladesh/4005/2020			NA		NA	none	AANI	S31N	AAHRI	none	AANS
A/Hessen/105/2022	A(H3N2)	048-2022	ARI sentinel	EPI2424700	HA1: K83E, Y94N, Y159N, T160I, L164Q, G186D, D190N, F193S, Y195F, HA2: I193M	genAH3/Bangladesh/4005/2020			NA		NA	none	AANI	S31N	AAHRI	none	AANS
A/Hessen/106/2022	A(H3N2)	048-2022	ARI sentinel	EPI2424738	HA1: K83E, Y94N, Y159N, T160I, L164Q, G186D, D190N, F193S, Y195F, HA2: I193M	genAH3/Bangladesh/4005/2020			NA		NA	none	AANI	S31N	AAHRI	none	AANS
A/Hessen/108/2022	A(H3N2)	048-2022	ARI sentinel	EPI2424779	HA1: K83E, Y94N, Y159N, T160I, L164Q, G186D, D190N, F193S, Y195F, HA2: I193M	genAH3/Bangladesh/4005/2020			NA		NA	none	AANI	S31N	AAHRI	none	AANS
A/Hessen/109/2022	A(H3N2)	048-2022	ARI sentinel	EPI2424783	HA1: K83E, Y94N, Y159N, T160I, L164Q, G186D, D190N, F193S, Y195F, HA2: I193M	genAH3/Bangladesh/4005/2020			NA		NA	none	AANI	S31N	AAHRI
A/Hessen/110/2022	A(H3N2)	048-2022	ARI sentinel	EPI2424791	HA1: K83E, Y94N, Y159N, T160I, L164Q, G186D, D190N, F193S, Y195F, HA2: I193M	genAH3/Bangladesh/4005/2020			NA		NA	none	AANI	S31N	AAHRI	none	AANS
A/Hessen/86/2022	A(H3N2)	048-2022	ARI sentinel				agAH3/Darwin/9/2021		NA		NA
A/Hessen/87/2022	A(H3N2)	048-2022	ARI sentinel	EPI2424013	HA1: K83E, Y94N, Y159N, T160I, L164Q, G186D, D190N, F193S, Y195F, HA2: I193M	genAH3/Bangladesh/4005/2020	agAH3/Darwin/9/2021		NA		NA	none	AANI	S31N	AAHRI
A/Hessen/88/2022	A(H3N2)	048-2022	ARI sentinel				agAH3/Darwin/9/2021		NA		NA
A/Hessen/90/2022	A(H3N2)	048-2022	ARI sentinel				agAH3/Darwin/9/2021		NA		NA
A/Hessen/94/2022	A(H3N2)	048-2022	ARI sentinel	EPI2298091	HA1: D104G, K276R	genAH3/Slovenia/8720/2022			NA		NA	none	AANI	S31N	AAHRI	none	AANS
A/Hessen/95/2022	A(H3N2)	048-2022	ARI sentinel	EPI2298115	HA1: K83E, Y94N, Y159N, T160I, L164Q, G186D, D190N, F193S, Y195F, HA2: I193M	genAH3/Bangladesh/4005/2020			NA		NA	none	AANI	S31N	AAHRI	none	AANS
A/Hessen/96/2022	A(H3N2)	048-2022	ARI sentinel	EPI2298123	HA1: K83E, Y94N, Y159N, T160I, L164Q, G186D, D190N, F193S, Y195F, HA2: I193M	genAH3/Bangladesh/4005/2020			NA		NA	none	AANI	S31N	AAHRI	none	AANS
A/Hessen/97/2022	A(H3N2)	048-2022	ARI sentinel	EPI2297966	HA1: K83E, Y94N, Y159N, T160I, L164Q, G186D, D190N, F193S, Y195F, HA2: I193M	genAH3/Bangladesh/4005/2020			NA		NA	none	AANI	S31N	AAHRI	none	AANS
A/Hessen/98/2022	A(H3N2)	048-2022	ARI sentinel	EPI2297973	HA1: K83E, Y94N, Y159N, T160I, L164Q, G186D, D190N, F193S, Y195F, HA2: I193M	genAH3/Bangladesh/4005/2020			NA		NA	none	AANI	S31N	AAHRI	none	AANS
A/Mecklenburg-Vorpommern/86/2022	A(H3N2)	048-2022	ARI sentinel	EPI2298073	HA1: K83E, Y94N, Y159N, T160I, L164Q, G186D, D190N, F193S, Y195F, HA2: I193M	genAH3/Bangladesh/4005/2020	agAH3/Darwin/9/2021		NA		NA	none	AANI	S31N	AAHRI	none	AANS
A/Mecklenburg-Vorpommern/87/2022	A(H3N2)	048-2022	ARI sentinel	EPI2424538	HA1: D104G, K276R	genAH3/Slovenia/8720/2022	agAH3/Darwin/9/2021		NA		NA	none	AANI	S31N	AAHRI	none	AANS
A/Mecklenburg-Vorpommern/88/2022	A(H3N2)	048-2022	ARI sentinel				agAH3/Darwin/9/2021	1	NI	0.6	NI
A/Mecklenburg-Vorpommern/90/2022	A(H3N2)	048-2022	ARI sentinel	EPI2297944	HA1: E50K, D53N, S91N, N96S, N122D, I140K, H156S, I192F, I223V, HA2: N49S	genAH3SubgroupNotListed			NA		NA	none	AANI	S31N	AAHRI	none	AANS
A/Mecklenburg-Vorpommern/92/2022	A(H3N2)	048-2022	ARI sentinel	EPI2424553	HA1: D104G, K276R	genAH3/Slovenia/8720/2022			NA		NA	none	AANI	S31N	AAHRI	none	AANS
A/Mecklenburg-Vorpommern/94/2022	A(H3N2)	048-2022	ARI sentinel	EPI2424678	HA1: E50K, D53N, S91N, N96S, N122D, I140K, H156S, I192F, I223V, HA2: N49S	genAH3SubgroupNotListed			NA		NA	none	AANI	S31N	AAHRI	none	AANS
A/Niedersachsen/105/2022	A(H3N2)	048-2022	ARI sentinel				agAH3/Darwin/9/2021	0.8	NI	0.7	NI
A/Niedersachsen/139/2022	A(H3N2)	048-2022	ARI sentinel	EPI2424415	HA1: K83E, Y94N, Y159N, T160I, L164Q, G186D, D190N, F193S, Y195F, HA2: I193M	genAH3/Bangladesh/4005/2020			NA		NA	none	AANI	S31N	AAHRI	none	AANS
A/Niedersachsen/140/2022	A(H3N2)	048-2022	ARI sentinel	EPI2424429	HA1: K83E, Y94N, Y159N, T160I, L164Q, G186D, D190N, F193S, Y195F, HA2: I193M	genAH3/Bangladesh/4005/2020			NA		NA	none	AANI	S31N	AAHRI	none	AANS
A/Niedersachsen/141/2022	A(H3N2)	048-2022	ARI sentinel	EPI2424798	HA1: K83E, Y94N, Y159N, T160I, L164Q, G186D, D190N, F193S, Y195F, HA2: I193M	genAH3/Bangladesh/4005/2020			NA		NA	none	AANI	S31N	AAHRI	none	AANS
A/Nordrhein-Westfalen/107/2022	A(H3N2)	048-2022	ARI sentinel	EPI2424044	HA1: D104G, K276R	genAH3/Slovenia/8720/2022			NA		NA	none	AANI	S31N	AAHRI	none	AANS
A/Nordrhein-Westfalen/108/2022	A(H3N2)	048-2022	ARI sentinel	EPI2424444	HA1: K83E, Y94N, Y159N, T160I, L164Q, G186D, D190N, F193S, Y195F, HA2: I193M	genAH3/Bangladesh/4005/2020			NA		NA	none	AANI	S31N	AAHRI	none	AANS
A/Nordrhein-Westfalen/116/2022	A(H3N2)	048-2022	ARI sentinel	EPI2425109	HA1: K83E, Y94N, Y159N, T160I, L164Q, G186D, D190N, F193S, Y195F, HA2: I193M	genAH3/Bangladesh/4005/2020			NA		NA	none	AANI	S31N	AAHRI	none	AANS
A/Nordrhein-Westfalen/77/2022	A(H3N2)	048-2022	ARI sentinel	EPI2424038	HA1: D104G, K276R	genAH3/Slovenia/8720/2022	agAH3/Darwin/9/2021	0.7	NI	0.4	NI	none	AANI	S31N	AAHRI
A/Nordrhein-Westfalen/79/2022	A(H3N2)	048-2022	ARI sentinel				agAH3/Darwin/9/2021		NA		NA
A/Nordrhein-Westfalen/80/2022	A(H3N2)	048-2022	ARI sentinel				agAH3/Darwin/9/2021		NA		NA
A/Nordrhein-Westfalen/96/2022	A(H3N2)	048-2022	ARI sentinel	EPI2297981	HA1: K83E, Y94N, Y159N, T160I, L164Q, G186D, D190N, F193S, Y195F, HA2: I193M	genAH3/Bangladesh/4005/2020			NA		NA	none	AANI	S31N	AAHRI	none	AANS
A/Nordrhein-Westfalen/97/2022	A(H3N2)	048-2022	non-ARI sentinel	EPI2298161	HA1: K83E, Y94N, Y159N, T160I, L164Q, G186D, D190N, F193S, Y195F, HA2: I193M	genAH3/Bangladesh/4005/2020			NA		NA	none	AANI	S31N	AAHRI	none	AANS
A/Rheinland-Pfalz/33/2022	A(H3N2)	048-2022	ARI sentinel				agAH3/Darwin/9/2021	0.4	NI	0.4	NI	none	AANI	S31N	AAHRI
A/Rheinland-Pfalz/34/2022	A(H3N2)	048-2022	ARI sentinel	EPI2424466	HA1: K83E, Y94N, Y159N, T160I, L164Q, G186D, D190N, F193S, Y195F, HA2: I193M	genAH3/Bangladesh/4005/2020	agAH3/Darwin/9/2021		NA		NA	none	AANI	S31N	AAHRI	none	AANS
A/Rheinland-Pfalz/35/2022	A(H3N2)	048-2022	ARI sentinel				agAH3/Darwin/9/2021	1.2	NI	0.8	NI
A/Rheinland-Pfalz/40/2022	A(H3N2)	048-2022	ARI sentinel	EPI2424480	HA1: K83E, Y94N, Y159N, T160I, L164Q, G186D, D190N, F193S, Y195F, HA2: I193M	genAH3/Bangladesh/4005/2020			NA		NA	none	AANI	S31N	AAHRI	none	AANS
A/Rheinland-Pfalz/41/2022	A(H3N2)	048-2022	ARI sentinel	EPI2424508	HA1: K83E, Y94N, Y159N, T160I, L164Q, G186D, D190N, F193S, Y195F, HA2: I193M	genAH3/Bangladesh/4005/2020			NA		NA	none	AANI	S31N	AAHRI	none	AANS
A/Rheinland-Pfalz/43/2022	A(H3N2)	048-2022	ARI sentinel	EPI2424767	HA1: K83E, Y94N, Y159N, T160I, L164Q, G186D, D190N, F193S, Y195F, HA2: I193M	genAH3/Bangladesh/4005/2020			NA		NA	none	AANI	S31N	AAHRI
A/Rheinland-Pfalz/44/2022	A(H3N2)	048-2022	ARI sentinel	EPI2424773	HA1: K83E, Y94N, Y159N, T160I, L164Q, G186D, D190N, F193S, Y195F, HA2: I193M	genAH3/Bangladesh/4005/2020			NA		NA	none	AANI	S31N	AAHRI	none	AANS
A/Sachsen/25/2022	A(H3N2)	048-2022	ARI sentinel	EPI2298077	HA1: D104G, K276R	genAH3/Slovenia/8720/2022	agAH3/Darwin/9/2021		NA		NA
A/Sachsen/26/2022	A(H3N2)	048-2022	ARI sentinel	EPI2423950	HA1: D104G, K276R	genAH3/Slovenia/8720/2022	agAH3/Darwin/9/2021		NA		NA	none	AANI	S31N	AAHRI	none	AANS
A/Sachsen/27/2022	A(H3N2)	048-2022	ARI sentinel				agAH3/Darwin/9/2021		NA		NA
A/Sachsen-Anhalt/19/2022	A(H3N2)	048-2022	ARI sentinel				agAH3/Darwin/9/2021		NA		NA
A/Schleswig-Holstein/18/2022	A(H3N2)	048-2022	ARI sentinel				agAH3/Darwin/9/2021		NA		NA
A/Schleswig-Holstein/20/2022	A(H3N2)	048-2022	non-ARI sentinel				agAH3/Darwin/9/2021		NA		NA	none	AANI	S31N	AAHRI	none	AANS
A/Thueringen/61/2022	A(H3N2)	048-2022	ARI sentinel	EPI2424079	HA1: K83E, Y94N, Y159N, T160I, L164Q, G186D, D190N, F193S, Y195F, HA2: I193M	genAH3/Bangladesh/4005/2020	agAH3/Darwin/9/2021		NA		NA	none	AANI	S31N	AAHRI	none	AANS
A/Thueringen/62/2022	A(H3N2)	048-2022	ARI sentinel				agAH3/Darwin/9/2021		NA		NA
A/Thueringen/83/2022	A(H3N2)	048-2022	ARI sentinel	EPI2298065	HA1: K83E, Y94N, Y159N, T160I, L164Q, G186D, D190N, F193S, Y195F, HA2: I193M	genAH3/Bangladesh/4005/2020			NA		NA	none	AANI	S31N	AAHRI
A/Thueringen/84/2022	A(H3N2)	048-2022	ARI sentinel	EPI2297951	HA1: D104G, K276R	genAH3/Slovenia/8720/2022			NA		NA	none	AANI	S31N	AAHRI	none	AANS
A/Thueringen/85/2022	A(H3N2)	048-2022	ARI sentinel	EPI2298099	HA1: K83E, Y94N, Y159N, T160I, L164Q, G186D, D190N, F193S, Y195F, HA2: I193M	genAH3/Bangladesh/4005/2020			NA		NA	none	AANI	S31N	AAHRI	none	AANS
A/Thueringen/92/2022	A(H3N2)	048-2022	ARI sentinel	EPI2423987	HA1: K83E, Y94N, Y159N, T160I, L164Q, G186D, D190N, F193S, Y195F, HA2: I193M	genAH3/Bangladesh/4005/2020			NA		NA	none	AANI	S31N	AAHRI	none	AANS
A/Thueringen/93/2022	A(H3N2)	048-2022	ARI sentinel	EPI2424336	HA1: K83E, Y94N, Y159N, T160I, L164Q, G186D, D190N, F193S, Y195F, HA2: I193M	genAH3/Bangladesh/4005/2020			NA		NA	none	AANI	S31N	AAHRI	none	AANS
A/Baden-Wuerttemberg/116/2022	A(H3N2)	049-2022	non-ARI sentinel	EPI2298004	HA1: K83E, Y94N, Y159N, T160I, L164Q, G186D, D190N, F193S, Y195F, HA2: I193M	genAH3/Bangladesh/4005/2020			NA		NA	none	AANI	S31N	AAHRI	none	AANS
A/Baden-Wuerttemberg/147/2022	A(H3N2)	049-2022	ARI sentinel	EPI2424714	HA1: K83E, Y94N, Y159N, T160I, L164Q, G186D, D190N, F193S, Y195F, HA2: I193M	genAH3/Bangladesh/4005/2020			NA		NA	none	AANI	S31N	AAHRI	none	AANS
A/Baden-Wuerttemberg/148/2022	A(H3N2)	049-2022	ARI sentinel	EPI2424762	HA1: K83E, Y94N, Y159N, T160I, L164Q, G186D, D190N, F193S, Y195F, HA2: I193M	genAH3/Bangladesh/4005/2020			NA		NA	none	AANI	S31N	AAHRI	none	AANS
A/Baden-Wuerttemberg/149/2022	A(H3N2)	049-2022	ARI sentinel	EPI2424816	HA1: D104G, K276R	genAH3/Slovenia/8720/2022			NA		NA	none	AANI	S31N	AAHRI
A/Baden-Wuerttemberg/150/2022	A(H3N2)	049-2022	ARI sentinel	EPI2424821	HA1: D104G, K276R	genAH3/Slovenia/8720/2022			NA		NA	none	AANI	S31N	AAHRI
A/Baden-Wuerttemberg/152/2022	A(H3N2)	049-2022	ARI sentinel	EPI2424922	HA1: D104G, K276R	genAH3/Slovenia/8720/2022			NA		NA	none	AANI	S31N	AAHRI	none	AANS
A/Baden-Wuerttemberg/153/2022	A(H3N2)	049-2022	ARI sentinel	EPI2425018	HA1: K83E, Y94N, Y159N, T160I, L164Q, G186D, D190N, F193S, Y195F, HA2: I193M	genAH3/Bangladesh/4005/2020			NA		NA	none	AANI	S31N	AAHRI	none	AANS
A/Baden-Wuerttemberg/159/2022	A(H3N2)	049-2022	ARI sentinel	EPI2459793	HA1: K83E, Y94N, Y159N, T160I, L164Q, G186D, D190N, F193S, Y195F, HA2: I193M	genAH3/Bangladesh/4005/2020			NA		NA	none	AANI	S31N	AAHRI
A/Baden-Wuerttemberg/93/2022	A(H3N2)	049-2022	non-ARI sentinel	EPI2297996	HA1: K83E, Y94N, Y159N, T160I, L164Q, G186D, D190N, F193S, Y195F, HA2: I193M	genAH3/Bangladesh/4005/2020	agAH3/Darwin/9/2021	0.5	NI	0.4	NI	none	AANI	S31N	AAHRI	none	AANS
A/Bayern/56/2022	A(H3N2)	049-2022	ARI sentinel	EPI2424811	HA1: K83E, Y94N, Y159N, T160I, L164Q, G186D, D190N, F193S, Y195F, HA2: I193M	genAH3/Bangladesh/4005/2020			NA		NA	none	AANI	S31N	AAHRI
A/Bayern/57/2022	A(H3N2)	049-2022	ARI sentinel	EPI2424962	HA1: K83E, Y94N, Y159N, T160I, L164Q, G186D, D190N, F193S, Y195F, HA2: I193M	genAH3/Bangladesh/4005/2020			NA		NA	none	AANI	S31N	AAHRI	none	AANS
A/Bayern/58/2022	A(H3N2)	049-2022	ARI sentinel	EPI2424994	HA1: K83E, Y94N, Y159N, T160I, L164Q, G186D, D190N, F193S, Y195F, HA2: I193M	genAH3/Bangladesh/4005/2020			NA		NA			S31N	AAHRI	none	AANS
A/Bayern/59/2022	A(H3N2)	049-2022	ARI sentinel	EPI2425189	HA1: K83E, Y94N, Y159N, T160I, L164Q, G186D, D190N, F193S, Y195F, HA2: I193M	genAH3/Bangladesh/4005/2020			NA		NA	none	AANI	S31N	AAHRI	none	AANS
A/Bayern/60/2022	A(H3N2)	049-2022	ARI sentinel	EPI2459768	HA1: D104G, K276R	genAH3/Slovenia/8720/2022			NA		NA	none	AANI	S31N	AAHRI	none	AANS
A/Bayern/63/2022	A(H3N2)	049-2022	ARI sentinel	EPI2459808	HA1: K83E, Y94N, Y159N, T160I, L164Q, G186D, D190N, F193S, Y195F, HA2: I193M	genAH3/Bangladesh/4005/2020			NA		NA	none	AANI	S31N	AAHRI	none	AANS
A/Berlin/207/2022	A(H3N2)	049-2022	non-ARI sentinel				agAH3/Darwin/9/2021	0.7	NI	0.7	NI
A/Berlin/253/2022	A(H3N2)	049-2022	ARI sentinel	EPI2424938	HA1: K83E, Y94N, Y159N, T160I, L164Q, G186D, D190N, F193S, Y195F, HA2: I193M	genAH3/Bangladesh/4005/2020			NA		NA	none	AANI	S31N	AAHRI	none	AANS
A/Berlin/254/2022	A(H3N2)	049-2022	ARI sentinel	EPI2424978	HA1: D104G, K276R	genAH3/Slovenia/8720/2022			NA		NA	none	AANI	S31N	AAHRI	none	AANS
A/Berlin/255/2022	A(H3N2)	049-2022	ARI sentinel	EPI2424986	HA1: D104G, K276R	genAH3/Slovenia/8720/2022			NA		NA	none	AANI	S31N	AAHRI	none	AANS
A/Berlin/262/2022	A(H3N2)	049-2022	ARI sentinel	EPI2459788	HA1: K83E, Y94N, Y159N, T160I, L164Q, G186D, D190N, F193S, Y195F, HA2: I193M	genAH3/Bangladesh/4005/2020			NA		NA	none	AANI	S31N	AAHRI
A/Brandenburg/19/2022	A(H3N2)	049-2022	ARI sentinel	EPI2424650	HA1: D104G, K276R	genAH3/Slovenia/8720/2022			NA		NA	none	AANI	S31N	AAHRI	none	AANS
A/Bremen/53/2022	A(H3N2)	049-2022	ARI sentinel				agAH3/Darwin/9/2021		NA		NA
A/Bremen/58/2022	A(H3N2)	049-2022	ARI sentinel	EPI2424637	HA1: E50K, D53N, S91N, N96S, N122D, I140K, H156S, I192F, I223V, HA2: N49S	genAH3SubgroupNotListed			NA		NA	none	AANI	S31N	AAHRI	none	AANS
A/Bremen/59/2022	A(H3N2)	049-2022	ARI sentinel	EPI2424722	HA1: K83E, Y94N, Y159N, T160I, L164Q, G186D, D190N, F193S, Y195F, HA2: I193M	genAH3/Bangladesh/4005/2020			NA		NA	none	AANI	S31N	AAHRI	none	AANS
A/Bremen/62/2022	A(H3N2)	049-2022	ARI sentinel	EPI2459972	HA1: D104G, K276R	genAH3/Slovenia/8720/2022			NA		NA	none	AANI	S31N	AAHRI	none	AANS
A/Bremen/63/2022	A(H3N2)	049-2022	ARI sentinel	EPI2459980	HA1: E50K, D53N, N96S, I140K, H156S, I192F, I223V, HA2: N49S	genAH3SubgroupNotListed			NA		NA	none	AANI	S31N	AAHRI	none	AANS
A/Bremen/64/2022	A(H3N2)	049-2022	ARI sentinel	EPI2459988	HA1: E50K, D53N, S91N, N96S, N122D, I140K, H156S, I192F, I223V, HA2: N49S	genAH3SubgroupNotListed			NA		NA	none	AANI	S31N	AAHRI	none	AANS
A/Hamburg/5/2022	A(H3N2)	049-2022	non-ARI sentinel	EPI2298145	HA1: E50K, D53N, S91N, N96S, N122D, I140K, H156S, I192F, I223V, HA2: N49S	genAH3SubgroupNotListed	agAH3/Darwin/9/2021		NA		NA	none	AANI	S31N	AAHRI	none	AANS
A/Hessen/107/2022	A(H3N2)	049-2022	ARI sentinel	EPI2424746	HA1: K83E, Y94N, Y159N, T160I, L164Q, G186D, D190N, F193S, Y195F, HA2: I193M	genAH3/Bangladesh/4005/2020			NA		NA	none	AANI	S31N	AAHRI	none	AANS
A/Hessen/111/2022	A(H3N2)	049-2022	ARI sentinel	EPI2424826	HA1: K83E, Y94N, Y159N, T160I, L164Q, G186D, D190N, F193S, Y195F, HA2: I193M	genAH3/Bangladesh/4005/2020			NA		NA	none	AANI	S31N	AAHRI
A/Hessen/112/2022	A(H3N2)	049-2022	ARI sentinel	EPI2425026	HA1: K83E, Y94N, Y159N, T160I, L164Q, G186D, D190N, F193S, Y195F, HA2: I193M	genAH3/Bangladesh/4005/2020			NA		NA	none	AANI	S31N	AAHRI	none	AANS
A/Hessen/113/2022	A(H3N2)	049-2022	ARI sentinel	EPI2425077	HA1: K83E, Y94N, Y159N, T160I, L164Q, G186D, D190N, F193S, Y195F, HA2: I193M	genAH3/Bangladesh/4005/2020			NA		NA	none	AANI	S31N	AAHRI	none	AANS
A/Hessen/114/2022	A(H3N2)	049-2022	ARI sentinel	EPI2425085	HA1: D104G, K276R	genAH3/Slovenia/8720/2022			NA		NA	none	AANI	S31N	AAHRI	none	AANS
A/Hessen/115/2022	A(H3N2)	049-2022	ARI sentinel	EPI2425093	HA1: K83E, Y94N, Y159N, T160I, L164Q, G186D, D190N, F193S, Y195F, HA2: I193M	genAH3/Bangladesh/4005/2020			NA		NA	none	AANI	S31N	AAHRI	none	AANS
A/Hessen/116/2022	A(H3N2)	049-2022	ARI sentinel	EPI2425101	HA1: D104G, K276R	genAH3/Slovenia/8720/2022			NA		NA	none	AANI	S31N	AAHRI	none	AANS
A/Hessen/89/2022	A(H3N2)	049-2022	ARI sentinel				agAH3/Darwin/9/2021	0.4	NI	0.2	NI
A/Mecklenburg-Vorpommern/93/2022	A(H3N2)	049-2022	ARI sentinel	EPI2424655	HA1: K83E, Y94N, Y159N, T160I, L164Q, G186D, D190N, F193S, Y195F, HA2: I193M	genAH3/Bangladesh/4005/2020			NA		NA	none	AANI	S31N	AAHRI
A/Niedersachsen/142/2022	A(H3N2)	049-2022	ARI sentinel	EPI2459783	HA1: K83E, Y94N, Y159N, T160I, L164Q, G186D, D190N, F193S, Y195F, HA2: I193M	genAH3/Bangladesh/4005/2020			NA		NA	none	AANI	S31N	AAHRI	none	AANS
A/Niedersachsen/143/2022	A(H3N2)	049-2022	ARI sentinel	EPI2459801	HA1: E50K, D53N, S91N, N96S, N122D, I140K, H156S, I192F, I223V, HA2: N49S	genAH3SubgroupNotListed			NA		NA	none	AANI	S31N	AAHRI	none	AANS
A/Nordrhein-Westfalen/109/2022	A(H3N2)	049-2022	ARI sentinel	EPI2424730	HA1: K83E, Y94N, Y159N, T160I, L164Q, G186D, D190N, F193S, Y195F, HA2: I193M	genAH3/Bangladesh/4005/2020			NA		NA	none	AANI	S31N	AAHRI	none	AANS
A/Nordrhein-Westfalen/110/2022	A(H3N2)	049-2022	ARI sentinel	EPI2424831	HA1: K83E, Y94N, Y159N, T160I, L164Q, G186D, D190N, F193S, Y195F, HA2: I193M	genAH3/Bangladesh/4005/2020			NA		NA	none	AANI	S31N	AAHRI
A/Nordrhein-Westfalen/111/2022	A(H3N2)	049-2022	ARI sentinel	EPI2424906	HA1: K83E, Y94N, Y159N, T160I, L164Q, G186D, D190N, F193S, Y195F, HA2: I193M	genAH3/Bangladesh/4005/2020			NA		NA	none	AANI	S31N	AAHRI	none	AANS
A/Nordrhein-Westfalen/112/2022	A(H3N2)	049-2022	ARI sentinel	EPI2424914	HA1: K83E, Y94N, Y159N, T160I, L164Q, G186D, D190N, F193S, Y195F, HA2: I193M	genAH3/Bangladesh/4005/2020			NA		NA	none	AANI	S31N	AAHRI	none	AANS
A/Nordrhein-Westfalen/113/2022	A(H3N2)	049-2022	ARI sentinel	EPI2424930	HA1: K83E, Y94N, Y159N, T160I, L164Q, G186D, D190N, F193S, Y195F, HA2: I193M	genAH3/Bangladesh/4005/2020			NA		NA	none	AANI	S31N	AAHRI	none	AANS
A/Nordrhein-Westfalen/114/2022	A(H3N2)	049-2022	ARI sentinel	EPI2424954	HA1: K83E, Y94N, Y159N, T160I, L164Q, G186D, D190N, F193S, Y195F, HA2: I193M	genAH3/Bangladesh/4005/2020			NA		NA	none	AANI	S31N	AAHRI	none	AANS
A/Nordrhein-Westfalen/115/2022	A(H3N2)	049-2022	ARI sentinel	EPI2424970	HA1: D104G, K276R	genAH3/Slovenia/8720/2022			NA		NA	none	AANI	S31N	AAHRI	none	AANS
A/Nordrhein-Westfalen/121/2022	A(H3N2)	049-2022	ARI sentinel	EPI2459776	HA1: K83E, Y94N, Y159N, T160I, L164Q, G186D, D190N, F193S, Y195F, HA2: I193M	genAH3/Bangladesh/4005/2020			NA		NA	none	AANI	S31N	AAHRI	none	AANS
A/Nordrhein-Westfalen/82/2022	A(H3N2)	049-2022	non-ARI sentinel	EPI2298012	HA1: K83E, Y94N, Y159N, T160I, L164Q, G186D, D190N, F193S, Y195F, HA2: I193M	genAH3/Bangladesh/4005/2020	agAH3/Darwin/9/2021	0.8	NI	0.6	NI	none	AANI	S31N	AAHRI	none	AANS
A/Nordrhein-Westfalen/83/2022	A(H3N2)	049-2022	non-ARI sentinel	EPI2298020	HA1: D104G, K276R	genAH3/Slovenia/8720/2022	agAH3/Darwin/9/2021	0.4	NI	0.4	NI	none	AANI	S31N	AAHRI	none	AANS
A/Nordrhein-Westfalen/84/2022	A(H3N2)	049-2022	non-ARI sentinel	EPI2298028	HA1: D104G, K276R	genAH3/Slovenia/8720/2022	agAH3/Darwin/9/2021	0.9	NI	0.8	NI	none	AANI	S31N	AAHRI	none	AANS
A/Nordrhein-Westfalen/98/2022	A(H3N2)	049-2022	non-ARI sentinel	EPI2298033	HA1: D104G, K276R	genAH3/Slovenia/8720/2022			NA		NA	none	AANI	S31N	AAHRI
A/Rheinland-Pfalz/42/2022	A(H3N2)	049-2022	ARI sentinel	EPI2424754	HA1: K83E, Y94N, Y159N, T160I, L164Q, G186D, D190N, F193S, Y195F, HA2: I193M	genAH3/Bangladesh/4005/2020			NA		NA	none	AANI	S31N	AAHRI	none	AANS
A/Rheinland-Pfalz/45/2022	A(H3N2)	049-2022	ARI sentinel	EPI2424946	HA1: K83E, Y94N, Y159N, T160I, L164Q, G186D, D190N, F193S, Y195F, HA2: I193M	genAH3/Bangladesh/4005/2020			NA		NA	none	AANI	S31N	AAHRI	none	AANS
A/Sachsen/31/2022	A(H3N2)	049-2022	non-ARI sentinel	EPI2298169	HA1: K83E, Y94N, Y159N, T160I, L164Q, G186D, D190N, F193S, Y195F, HA2: I193M	genAH3/Bangladesh/4005/2020	agAH3/Darwin/9/2021	0.3	NI	0.4	NI	none	AANI	S31N	AAHRI	none	AANS
A/Sachsen-Anhalt/58/2022	A(H3N2)	049-2022	ARI sentinel	EPI2425117	HA1: D104G, K276R	genAH3/Slovenia/8720/2022			NA		NA	none	AANI	S31N	AAHRI	none	AANS
A/Sachsen-Anhalt/59/2022	A(H3N2)	049-2022	ARI sentinel	EPI2425125	HA1: K83E, Y94N, Y159N, T160I, L164Q, G186D, D190N, F193S, Y195F, HA2: I193M	genAH3/Bangladesh/4005/2020			NA		NA	none	AANI	S31N	AAHRI	none	AANS
A/Thueringen/63/2022	A(H3N2)	049-2022	ARI sentinel	EPI2424663	HA1: D104G, K276R	genAH3/Slovenia/8720/2022	agAH3/Darwin/9/2021	0.9	NI	0.6	NI	none	AANI	S31N	AAHRI	none	AANS
A/Thueringen/94/2022	A(H3N2)	049-2022	ARI sentinel	EPI2424642	HA1: K83E, Y94N, Y159N, T160I, L164Q, G186D, D190N, F193S, Y195F, HA2: I193M	genAH3/Bangladesh/4005/2020			NA		NA	none	AANI	S31N	AAHRI
A/Thueringen/95/2022	A(H3N2)	049-2022	ARI sentinel	EPI2424671	HA1: K83E, Y94N, Y159N, T160I, L164Q, G186D, D190N, F193S, Y195F, HA2: I193M	genAH3/Bangladesh/4005/2020			NA		NA	none	AANI	S31N	AAHRI	none	AANS
A/Thueringen/96/2022	A(H3N2)	049-2022	ARI sentinel	EPI2424806	HA1: E50K, D53N, N96S, I140K, H156S, I192F, I223V, HA2: N49S	genAH3SubgroupNotListed			NA		NA	none	AANI	S31N	AAHRI	none	AANS
A/Baden-Wuerttemberg/154/2022	A(H3N2)	050-2022	non-ARI sentinel	EPI2425034	HA1: D104G, K276R	genAH3/Slovenia/8720/2022			NA		NA	none	AANI	S31N	AAHRI	none	AANS
A/Baden-Wuerttemberg/155/2022	A(H3N2)	050-2022	non-ARI sentinel	EPI2425039	HA1: K83E, Y94N, Y159N, T160I, L164Q, G186D, D190N, F193S, Y195F, HA2: I193M	genAH3/Bangladesh/4005/2020			NA		NA	none	AANI	S31N	AAHRI
A/Baden-Wuerttemberg/156/2022	A(H3N2)	050-2022	non-ARI sentinel	EPI2425045	HA1: K83E, Y94N, Y159N, T160I, L164Q, G186D, D190N, F193S, Y195F, HA2: I193M	genAH3/Bangladesh/4005/2020			NA		NA	none	AANI	S31N	AAHRI
A/Baden-Wuerttemberg/157/2022	A(H3N2)	050-2022	ARI sentinel	EPI2425197	HA1: K83E, Y94N, Y159N, T160I, L164Q, G186D, D190N, F193S, Y195F, HA2: I193M	genAH3/Bangladesh/4005/2020			NA		NA	none	AANI	S31N	AAHRI	none	AANS
A/Baden-Wuerttemberg/160/2022	A(H3N2)	050-2022	ARI sentinel	EPI2459820	HA1: K83E, Y94N, Y159N, T160I, L164Q, G186D, D190N, F193S, Y195F, HA2: I193M	genAH3/Bangladesh/4005/2020			NA		NA	none	AANI	S31N	AAHRI
A/Baden-Wuerttemberg/161/2022	A(H3N2)	050-2022	ARI sentinel	EPI2459826	HA1: D104G, K276R	genAH3/Slovenia/8720/2022			NA		NA	none	AANI	S31N	AAHRI
A/Baden-Wuerttemberg/162/2022	A(H3N2)	050-2022	ARI sentinel	EPI2459861	HA1: K83E, Y94N, Y159N, T160I, L164Q, G186D, D190N, F193S, Y195F, HA2: I193M	genAH3/Bangladesh/4005/2020			NA		NA	none	AANI	S31N	AAHRI	none	AANS
A/Baden-Wuerttemberg/163/2022	A(H3N2)	050-2022	ARI sentinel	EPI2459908	HA1: K83E, Y94N, Y159N, T160I, L164Q, G186D, D190N, F193S, Y195F, HA2: I193M	genAH3/Bangladesh/4005/2020			NA		NA	none	AANI	S31N	AAHRI	none	AANS
A/Baden-Wuerttemberg/164/2022	A(H3N2)	050-2022	ARI sentinel	EPI2459957	HA1: K83E, Y94N, Y159N, T160I, L164Q, G186D, D190N, F193S, Y195F, HA2: I193M	genAH3/Bangladesh/4005/2020			NA		NA	none	AANI	S31N	AAHRI
A/Bayern/61/2022	A(H3N2)	050-2022	ARI sentinel	EPI2459885	HA1: K83E, Y94N, Y159N, T160I, L164Q, G186D, D190N, F193S, Y195F, HA2: I193M	genAH3/Bangladesh/4005/2020			NA		NA	none	AANI	S31N	AAHRI	none	AANS
A/Bayern/62/2022	A(H3N2)	050-2022	ARI sentinel	EPI2459893	HA1: K83E, Y94N, Y159N, T160I, L164Q, G186D, D190N, F193S, Y195F, HA2: I193M	genAH3/Bangladesh/4005/2020			NA		NA	none	AANI	S31N	AAHRI	none	AANS
A/Bayern/64/2022	A(H3N2)	050-2022	ARI sentinel	EPI2459995	HA1: K83E, Y94N, Y159N, T160I, L164Q, G186D, D190N, F193S, Y195F, HA2: I193M	genAH3/Bangladesh/4005/2020			NA		NA	none	AANI	S31N	AAHRI	none	AANS
A/Bayern/65/2022	A(H3N2)	050-2022	ARI sentinel	EPI2460003	HA1: D104G, K276R	genAH3/Slovenia/8720/2022			NA		NA	none	AANI	S31N	AAHRI	none	AANS
A/Berlin/205/2022	A(H3N2)	050-2022	non-ARI sentinel	EPI2425053	HA1: K83E, Y94N, Y159N, T160I, L164Q, G186D, D190N, F193S, Y195F, HA2: I193M	genAH3/Bangladesh/4005/2020	agAH3/Darwin/9/2021	0.6	NI	0.5	NI	none	AANI	S31N	AAHRI	none	AANS
A/Berlin/206/2022	A(H3N2)	050-2022	non-ARI sentinel	EPI2424840	HA1: E50K, D53N, S91N, N96S, N122D, I140K, H156S, I192F, I223V, HA2: N49S	genAH3SubgroupNotListed	agAH3/Darwin/9/2021	0.9	NI	0.8	NI	none	AANI	S31N	AAHRI
A/Berlin/208/2022	A(H3N2)	050-2022	non-ARI sentinel	EPI2424846	HA1: D104G, K276R	genAH3/Slovenia/8720/2022	agAH3/Darwin/9/2021	0.9	NI	0.8	NI	none	AANI	S31N	AAHRI
A/Berlin/251/2022	A(H3N2)	050-2022	non-ARI sentinel	EPI2424853	HA1: D104G, K276R	genAH3/Slovenia/8720/2022			NA		NA	none	AANI	S31N	AAHRI	none	AANS
A/Berlin/256/2022	A(H3N2)	050-2022	ARI sentinel	EPI2425205	HA1: K83E, Y94N, Y159N, T160I, L164Q, G186D, D190N, F193S, Y195F, HA2: I193M	genAH3/Bangladesh/4005/2020			NA		NA	none	AANI	S31N	AAHRI	none	AANS
A/Berlin/257/2022	A(H3N2)	050-2022	ARI sentinel	EPI2425236	HA1: K83E, Y94N, Y159N, T160I, L164Q, G186D, D190N, F193S, Y195F, HA2: I193M	genAH3/Bangladesh/4005/2020			NA		NA	none	AANI	S31N	AAHRI	none	AANS
A/Berlin/261/2022	A(H3N2)	050-2022	ARI sentinel	EPI2459842	HA1: K83E, Y94N, Y159N, T160I, L164Q, G186D, D190N, F193S, Y195F, HA2: I193M	genAH3/Bangladesh/4005/2020			NA		NA	none	AANI	S31N	AAHRI	none	AANS
A/Brandenburg/20/2022	A(H3N2)	050-2022	ARI sentinel	EPI2425002	HA1: K83E, Y94N, Y159N, T160I, L164Q, G186D, D190N, F193S, Y195F, HA2: I193M	genAH3/Bangladesh/4005/2020			NA		NA	none	AANI	S31N	AAHRI	none	AANS
A/Brandenburg/21/2022	A(H3N2)	050-2022	ARI sentinel	EPI2425010	HA1: K83E, Y94N, Y159N, T160I, L164Q, G186D, D190N, F193S, Y195F, HA2: I193M	genAH3/Bangladesh/4005/2020			NA		NA	none	AANI	S31N	AAHRI	none	AANS
A/Brandenburg/22/2022	A(H3N2)	050-2022	ARI sentinel	EPI2459834	HA1: D104G, K276R	genAH3/Slovenia/8720/2022			NA		NA	none	AANI	S31N	AAHRI	none	AANS
A/Brandenburg/23/2022	A(H3N2)	050-2022	ARI sentinel	EPI2459813	HA1: D104G, K276R	genAH3/Slovenia/8720/2022			NA		NA	none	AANI	S31N	AAHRI
A/Bremen/60/2022	A(H3N2)	050-2022	ARI sentinel	EPI2425173	HA1: K83E, Y94N, Y159N, T160I, L164Q, G186D, D190N, F193S, Y195F, HA2: I193M	genAH3/Bangladesh/4005/2020			NA		NA	none	AANI	S31N	AAHRI	none	AANS
A/Bremen/61/2022	A(H3N2)	050-2022	ARI sentinel	EPI2459931	HA1: K83E, Y94N, Y159N, T160I, L164Q, G186D, D190N, F193S, Y195F, HA2: I193M	genAH3/Bangladesh/4005/2020			NA		NA	none	AANI	S31N	AAHRI	none	AANS
A/Hamburg/14/2022	A(H3N2)	050-2022	non-ARI sentinel	EPI2425221	HA1: K83E, Y94N, Y159N, T160I, L164Q, G186D, D190N, F193S, Y195F, HA2: I193M	genAH3/Bangladesh/4005/2020			NA		NA	none	AANI	S31N	AAHRI	none	AANS
A/Hamburg/15/2022	A(H3N2)	050-2022	non-ARI sentinel	EPI2425229	HA1: K83E, Y94N, Y159N, T160I, L164Q, G186D, D190N, F193S, Y195F, HA2: I193M	genAH3/Bangladesh/4005/2020			NA		NA	none	AANI	S31N	AAHRI	none	AANS
A/Hamburg/6/2022	A(H3N2)	050-2022	non-ARI sentinel				agAH3/Darwin/9/2021	0.4	NI	0.4	NI	none	AANI	S31N	AAHRI
A/Hamburg/7/2022	A(H3N2)	050-2022	non-ARI sentinel				agAH3/Darwin/9/2021	0.6	NI	0.4	NI
A/Hamburg/8/2022	A(H3N2)	050-2022	non-ARI sentinel				agAH3/Darwin/9/2021		NA		NA	none	AANI	S31N	AAHRI
A/Hamburg/9/2022	A(H3N2)	050-2022	non-ARI sentinel				agAH3/Darwin/9/2021		NA		NA	none	AANI	S31N	AAHRI
A/Hessen/117/2022	A(H3N2)	050-2022	ARI sentinel	EPI2425149	HA1: D104G, K276R	genAH3/Slovenia/8720/2022			NA		NA	none	AANI	S31N	AAHRI	none	AANS
A/Hessen/118/2022	A(H3N2)	050-2022	ARI sentinel	EPI2425181	HA1: K83E, Y94N, Y159N, T160I, L164Q, G186D, D190N, F193S, Y195F, HA2: I193M	genAH3/Bangladesh/4005/2020			NA		NA	none	AANI	S31N	AAHRI	none	AANS
A/Hessen/119/2022	A(H3N2)	050-2022	ARI sentinel	EPI2459849	HA1: K83E, Y94N, Y159N, T160I, L164Q, G186D, D190N, F193S, Y195F, HA2: I193M	genAH3/Bangladesh/4005/2020			NA		NA	none	AANI	S31N	AAHRI	none	AANS
A/Hessen/120/2022	A(H3N2)	050-2022	ARI sentinel	EPI2459854	HA1: D104G, K276R	genAH3/Slovenia/8720/2022			NA		NA	none	AANI	S31N	AAHRI
A/Niedersachsen/144/2022	A(H3N2)	050-2022	ARI sentinel	EPI2460016	HA1: K83E, Y94N, Y159N, T160I, L164Q, G186D, D190N, F193S, Y195F, HA2: I193M	genAH3/Bangladesh/4005/2020			NA		NA	none	AANI	S31N	AAHRI	none	AANS
A/Niedersachsen/145/2022	A(H3N2)	050-2022	ARI sentinel	EPI2460021	HA1: K83E, Y94N, Y159N, T160I, L164Q, G186D, D190N, F193S, Y195F, HA2: I193M	genAH3/Bangladesh/4005/2020			NA		NA	none	AANI	S31N	AAHRI
A/Niedersachsen/146/2022	A(H3N2)	050-2022	ARI sentinel	EPI2460074	HA1: E50K, D53N, S91N, N96S, N122D, I140K, H156S, I192F, I223V, HA2: N49S	genAH3SubgroupNotListed			NA		NA	none	AANI	S31N	AAHRI	none	AANS
A/Niedersachsen/147/2022	A(H3N2)	050-2022	ARI sentinel	EPI2460069	HA1: D104G, K276R	genAH3/Slovenia/8720/2022			NA		NA	none	AANI	S31N	AAHRI	none	AANS
A/Nordrhein-Westfalen/117/2022	A(H3N2)	050-2022	ARI sentinel	EPI2425141	HA1: K83E, Y94N, Y159N, T160I, L164Q, G186D, D190N, F193S, Y195F, HA2: I193M	genAH3/Bangladesh/4005/2020			NA		NA	none	AANI	S31N	AAHRI	none	AANS
A/Nordrhein-Westfalen/118/2022	A(H3N2)	050-2022	ARI sentinel	EPI2425213	HA1: D104G, K276R	genAH3/Slovenia/8720/2022			NA		NA	none	AANI	S31N	AAHRI	none	AANS
A/Nordrhein-Westfalen/119/2022	A(H3N2)	050-2022	ARI sentinel	EPI2459869	HA1: D104G, K276R	genAH3/Slovenia/8720/2022			NA		NA	none	AANI	S31N	AAHRI	none	AANS
A/Nordrhein-Westfalen/120/2022	A(H3N2)	050-2022	ARI sentinel	EPI2459877	HA1: K83E, Y94N, Y159N, T160I, L164Q, G186D, D190N, F193S, Y195F, HA2: I193M	genAH3/Bangladesh/4005/2020			NA		NA	none	AANI	S31N	AAHRI	none	AANS
A/Nordrhein-Westfalen/122/2022	A(H3N2)	050-2022	ARI sentinel	EPI2459923	HA1: K83E, Y94N, Y159N, T160I, L164Q, G186D, D190N, F193S, Y195F, HA2: I193M	genAH3/Bangladesh/4005/2020			NA		NA	none	AANI	S31N	AAHRI	none	AANS
A/Nordrhein-Westfalen/123/2022	A(H3N2)	050-2022	ARI sentinel	EPI2459951	HA1: K83E, Y94N, Y159N, T160I, L164Q, G186D, D190N, F193S, Y195F, HA2: I193M	genAH3/Bangladesh/4005/2020			NA		NA	none	AANI	S31N	AAHRI	none	AANS
A/Nordrhein-Westfalen/124/2022	A(H3N2)	050-2022	ARI sentinel	EPI2460041	HA1: K83E, Y94N, Y159N, T160I, L164Q, G186D, D190N, F193S, Y195F, HA2: I193M	genAH3/Bangladesh/4005/2020			NA		NA	none	AANI	S31N	AAHRI	none	AANS
A/Nordrhein-Westfalen/125/2022	A(H3N2)	050-2022	ARI sentinel	EPI2460056	HA1: K83E, Y94N, Y159N, T160I, L164Q, G186D, D190N, F193S, Y195F, HA2: I193M	genAH3/Bangladesh/4005/2020			NA		NA	none	AANI	S31N	AAHRI	none	AANS
A/Rheinland-Pfalz/46/2022	A(H3N2)	050-2022	ARI sentinel	EPI2425061	HA1: K83E, Y94N, Y159N, T160I, L164Q, G186D, D190N, F193S, Y195F, HA2: I193M	genAH3/Bangladesh/4005/2020			NA		NA	none	AANI	S31N	AAHRI	none	AANS
A/Rheinland-Pfalz/47/2022	A(H3N2)	050-2022	ARI sentinel	EPI2425133	HA1: K83E, Y94N, Y159N, T160I, L164Q, G186D, D190N, F193S, Y195F, HA2: I193M	genAH3/Bangladesh/4005/2020			NA		NA	none	AANI	S31N	AAHRI	none	AANS
A/Rheinland-Pfalz/48/2022	A(H3N2)	050-2022	ARI sentinel	EPI2459901	HA1: K83E, Y94N, Y159N, T160I, L164Q, G186D, D190N, F193S, Y195F, HA2: I193M	genAH3/Bangladesh/4005/2020			NA		NA	none	AANI	S31N	AAHRI	none	AANS
A/Rheinland-Pfalz/49/2022	A(H3N2)	050-2022	ARI sentinel	EPI2459915	HA1: K83E, Y94N, Y159N, T160I, L164Q, G186D, D190N, F193S, Y195F, HA2: I193M	genAH3/Bangladesh/4005/2020			NA		NA	none	AANI	S31N	AAHRI	none	AANS
A/Rheinland-Pfalz/50/2022	A(H3N2)	050-2022	ARI sentinel	EPI2459939	HA1: K83E, Y94N, Y159N, T160I, L164Q, G186D, D190N, F193S, Y195F, HA2: I193M	genAH3/Bangladesh/4005/2020			NA		NA	none	AANI	S31N	AAHRI	none	AANS
A/Rheinland-Pfalz/51/2022	A(H3N2)	050-2022	ARI sentinel	EPI2459944	HA1: D104G, K276R	genAH3/Slovenia/8720/2022			NA		NA	none	AANI	S31N	AAHRI
A/Rheinland-Pfalz/52/2022	A(H3N2)	050-2022	ARI sentinel	EPI2459965	HA1: K83E, Y94N, Y159N, T160I, L164Q, G186D, D190N, F193S, Y195F, HA2: I193M	genAH3/Bangladesh/4005/2020			NA		NA	none	AANI	S31N	AAHRI	none	AANS
A/Rheinland-Pfalz/53/2022	A(H3N2)	050-2022	ARI sentinel	EPI2460008	HA1: K83E, Y94N, Y159N, T160I, L164Q, G186D, D190N, F193S, Y195F, HA2: I193M	genAH3/Bangladesh/4005/2020			NA		NA	none	AANI	S31N	AAHRI
A/Sachsen/32/2022	A(H3N2)	050-2022	ARI sentinel	EPI2425157	HA1: D104G, K276R	genAH3/Slovenia/8720/2022			NA		NA	none	AANI	S31N	AAHRI	none	AANS
A/Sachsen/33/2022	A(H3N2)	050-2022	ARI sentinel	EPI2425165	HA1: K83E, Y94N, Y159N, T160I, L164Q, G186D, D190N, F193S, Y195F, HA2: I193M	genAH3/Bangladesh/4005/2020			NA		NA	none	AANI	S31N	AAHRI	none	AANS
A/Sachsen-Anhalt/62/2022	A(H3N2)	050-2022	ARI sentinel	EPI2460034	HA1: E50K, D53N, N96S, I140K, H156S, I192F, I223V, HA2: N49S	genAH3SubgroupNotListed			NA		NA	none	AANI	S31N	AAHRI	none	AANS
A/Thueringen/97/2022	A(H3N2)	050-2022	ARI sentinel	EPI2425069	HA1: K83E, Y94N, Y159N, T160I, L164Q, G186D, D190N, F193S, Y195F, HA2: I193M	genAH3/Bangladesh/4005/2020			NA		NA	none	AANI	S31N	AAHRI	none	AANS
A/Baden-Wuerttemberg/151/2022	A(H3N2)	051-2022	non-ARI sentinel	EPI2424874	HA1: E50K, D53N, S91N, N96S, N122D, I140K, H156S, I192F, I223V, HA2: N49S	genAH3SubgroupNotListed			NA		NA	none	AANI			none	AANS
A/Baden-Wuerttemberg/165/2022	A(H3N2)	051-2022	ARI sentinel	EPI2460061	HA1: D104G, K276R	genAH3/Slovenia/8720/2022			NA		NA	none	AANI	S31N	AAHRI
A/Berlin/210/2022	A(H3N2)	051-2022	non-ARI sentinel	EPI2425257	HA1: K83E, Y94N, Y159N, T160I, L164Q, G186D, D190N, F193S, Y195F, HA2: I193M	genAH3/Bangladesh/4005/2020	agAH3/Darwin/9/2021	0.4	NI	0.3	NI	none	AANI	S31N	AAHRI	none	AANS
A/Berlin/212/2022	A(H3N2)	051-2022	non-ARI sentinel	EPI2424868	HA1: K83E, Y94N, Y159N, T160I, L164Q, G186D, D190N, F193S, Y195F, HA2: I193M	genAH3/Bangladesh/4005/2020	agAH3/Darwin/9/2021	0.7	NI	0.6	NI	none	AANI	S31N	AAHRI
A/Berlin/213/2022	A(H3N2)	051-2022	non-ARI sentinel				agAH3/Darwin/9/2021	0.5	NI	0.6	NI
A/Berlin/214/2022	A(H3N2)	051-2022	non-ARI sentinel	EPI2460082	HA1: D104G, K276R	genAH3/Slovenia/8720/2022	agAH3/Darwin/9/2021	0.4	NI	0.4	NI	none	AANI			none	AANS
A/Berlin/217/2022	A(H3N2)	051-2022	non-ARI sentinel	EPI2425260	HA1: D104G, K276R	genAH3/Slovenia/8720/2022	agAH3/Darwin/9/2021	0.3	NI	0.4	NI			S31N	AAHRI
A/Berlin/219/2022	A(H3N2)	051-2022	ARI sentinel				agAH3/Darwin/9/2021	0.9	NI	0.6	NI	none	AANI	S31N	AAHRI
A/Berlin/252/2022	A(H3N2)	051-2022	non-ARI sentinel	EPI2424861	HA1: K83E, Y94N, Y159N, T160I, L164Q, G186D, D190N, F193S, Y195F, HA2: I193M	genAH3/Bangladesh/4005/2020			NA		NA	none	AANI	S31N	AAHRI	none	AANS
A/Berlin/258/2022	A(H3N2)	051-2022	non-ARI sentinel	EPI2425250	HA1: K83E, Y94N, Y159N, T160I, L164Q, G186D, D190N, F193S, Y195F, HA2: I193M	genAH3/Bangladesh/4005/2020			NA		NA	none	AANI	S31N	AAHRI
A/Berlin/259/2022	A(H3N2)	051-2022	non-ARI sentinel	EPI2425265	HA1: D104G, K276R	genAH3/Slovenia/8720/2022			NA		NA	none	AANI	S31N	AAHRI
A/Bremen/65/2022	A(H3N2)	051-2022	ARI sentinel	EPI2460049	HA1: K83E, Y94N, Y159N, T160I, L164Q, G186D, D190N, F193S, Y195F, HA2: I193M	genAH3/Bangladesh/4005/2020			NA		NA	none	AANI	S31N	AAHRI	none	AANS
A/Hamburg/10/2022	A(H3N2)	051-2022	non-ARI sentinel				agAH3/Darwin/9/2021	0.5	NI	0.5	NI	none	AANI	S31N	AAHRI
A/Hamburg/11/2022	A(H3N2)	051-2022	non-ARI sentinel				agAH3/Darwin/9/2021	0.6	NI	0.3	NI
A/Niedersachsen/124/2022	A(H3N2)	051-2022	ARI sentinel				agAH3/Darwin/9/2021	0.4	NI	0.3	NI	none	AANI	S31N	AAHRI
A/Sachsen-Anhalt/61/2022	A(H3N2)	051-2022	ARI sentinel	EPI2460028	HA1: K83E, Y94N, Y159N, T160I, L164Q, G186D, D190N, F193S, Y195F, HA2: I193M	genAH3/Bangladesh/4005/2020			NA		NA	none	AANI	S31N	AAHRI	none	AANS
A/Baden-Wuerttemberg/97/2022	A(H3N2)	052-2022	ARI sentinel				agAH3/Darwin/9/2021	0.7	NI	0.7	NI
A/Bayern/49/2022	A(H3N2)	052-2022	ARI sentinel				agAH3/Darwin/9/2021	0.4	NI	0.4	NI	none	AANI
A/Berlin/218/2022	A(H3N2)	052-2022	non-ARI sentinel	EPI2425271	HA1: K83E, Y94N, Y159N, T160I, L164Q, G186D, D190N, F193S, Y195F, HA2: I193M	genAH3/Bangladesh/4005/2020	agAH3/Darwin/9/2021	0.4	NI	0.3	NI	none	AANI	S31N	AAHRI	none	AANS
A/Berlin/260/2022	A(H3N2)	052-2022	non-ARI sentinel	EPI2425276	HA1: K83E, Y94N, Y159N, T160I, L164Q, G186D, D190N, F193S, Y195F, HA2: I193M	genAH3/Bangladesh/4005/2020			NA		NA	none	AANI	S31N	AAHRI
A/Bremen/54/2022	A(H3N2)	052-2022	ARI sentinel				agAH3/Darwin/9/2021	0.2	NI	0.1	NI	none	AANI	S31N	AAHRI
A/Hessen/91/2022	A(H3N2)	052-2022	ARI sentinel				agAH3/Darwin/9/2021	0.7	NI	0.6	NI
A/Nordrhein-Westfalen/89/2022	A(H3N2)	052-2022	ARI sentinel				agAH3/Darwin/9/2021	0.5	NI	0.4	NI	none	AANI
A/Saarland/5/2022	A(H3N2)	052-2022	ARI sentinel				agAH3/Darwin/9/2021	0.5	NI	0.3	NI	none	AANI	S31N	AAHRI
A/Brandenburg/1/2023	A(H3N2)	001-2023	ARI sentinel				agAH3/Darwin/9/2021	0.4	NI	0.4	NI	none	AANI	S31N	AAHRI
A/Hessen/1/2023	A(H3N2)	001-2023	ARI sentinel				agAH3/Darwin/9/2021	0.6	NI	0.5	NI	none	AANI	S31N	AAHRI
A/Rheinland-Pfalz/1/2023	A(H3N2)	001-2023	ARI sentinel				agAH3/Darwin/9/2021	0.7	NI	0.6	NI	none	AANI	S31N	AAHRI
A/Sachsen/1/2023	A(H3N2)	001-2023	ARI sentinel				agAH3/Darwin/9/2021	0.4	NI	0.4	NI	none	AANI	S31N	AAHRI
A/Thueringen/1/2023	A(H3N2)	001-2023	ARI sentinel				agAH3/Darwin/9/2021	0.3	NI	0.2	NI	none	AANI	S31N	AAHRI
A/Sachsen-Anhalt/1/2023	A(H3N2)	001-2023	non-ARI sentinel	EPI2424882	HA1: K83E, Y94N, Y159N, T160I, L164Q, G186D, D190N, F193S, Y195F, HA2: I193M	genAH3/Bangladesh/4005/2020	agAH3/Darwin/9/2021	0.5	NI	0.6	NI	none	AANI			none	AANS
A/Sachsen-Anhalt/2/2023	A(H3N2)	001-2023	non-ARI sentinel	EPI2424890	HA1: K83E, Y94N, Y159N, T160I, L164Q, G186D, D190N, F193S, Y195F, HA2: I193M	genAH3/Bangladesh/4005/2020	agAH3/Darwin/9/2021	0.5	NI	0.6	NI	none	AANI			none	AANS
A/Sachsen-Anhalt/3/2023	A(H3N2)	001-2023	non-ARI sentinel	EPI2424898	HA1: K83E, Y94N, Y159N, T160I, L164Q, G186D, D190N, F193S, Y195F, HA2: I193M	genAH3/Bangladesh/4005/2020	agAH3/Darwin/9/2021		NA		NA	none	AANI			none	AANS
A/Baden-Wuerttemberg/2/2023	A(H3N2)	002-2023	ARI sentinel				agAH3/Darwin/9/2021	0.6	NI	0.4	NI	none	AANI	S31N	AAHRI
A/Baden-Wuerttemberg/6/2023	A(H3N2)	002-2023	ARI sentinel				agAH3/Darwin/9/2021	0.5	NI	0.3	NI	none	AANI	S31N	AAHRI
A/Bayern/2/2023	A(H3N2)	002-2023	ARI sentinel				agAH3/Darwin/9/2021		NA		NA
A/Hessen/14/2023	A(H3N2)	002-2023	ARI sentinel	EPI2539926	HA1: K83E, Y94N, Y159N, T160I, L164Q, G186D, D190N, F193S, Y195F, HA2: I193M	genAH3/Bangladesh/4005/2020			NA		NA	none	AANI	S31N	AAHRI	none	AANS
A/Mecklenburg-Vorpommern/2/2023	A(H3N2)	002-2023	ARI sentinel				agAH3/Darwin/9/2021	0.4	NI	0.3	NI	none	AANI	S31N	AAHRI
A/Nordrhein-Westfalen/4/2023	A(H3N2)	002-2023	ARI sentinel				agAH3/Darwin/9/2021	0.7	NI	0.4	NI
A/Nordrhein-Westfalen/5/2023	A(H3N2)	002-2023	ARI sentinel				agAH3/Darwin/9/2021		NA		NA
A/Rheinland-Pfalz/2/2023	A(H3N2)	002-2023	ARI sentinel				agAH3/Darwin/9/2021	0.4	NI	0.4	NI	none	AANI	S31N	AAHRI
A/Sachsen/2/2023	A(H3N2)	002-2023	ARI sentinel				agAH3/Darwin/9/2021		NA		NA	none	AANI
A/Bayern/3/2023	A(H3N2)	003-2023	ARI sentinel	EPI2587160	HA1: K83E, Y94N, Y159N, T160I, L164Q, G186D, D190N, F193S, Y195F, HA2: I193M	genAH3/Bangladesh/4005/2020	agAH3/Darwin/9/2021	0.5	NI	0.6	NI	none	AANI	S31N	AAHRI	none	AANS
A/Berlin/1/2023	A(H3N2)	003-2023	ARI sentinel	EPI2539938	HA1: D104G, K276R	genAH3/Slovenia/8720/2022	agAH3/Darwin/9/2021	0.9	NI	0.8	NI	none	AANI	S31N	AAHRI	none	AANS
A/Mecklenburg-Vorpommern/3/2023	A(H3N2)	003-2023	ARI sentinel				agAH3/Darwin/9/2021	0.6	NI	0.4	NI	none	AANI	S31N	AAHRI
A/Niedersachsen/3/2023	A(H3N2)	003-2023	ARI sentinel				agAH3/Darwin/9/2021	0.5	NI	0.6	NI	none	AANI	S31N	AAHRI
A/Baden-Wuerttemberg/10/2023	A(H3N2)	004-2023	ARI sentinel	EPI2587176	HA1: K83E, Y94N, Y159N, T160I, L164Q, G186D, D190N, F193S, Y195F, HA2: I193M	genAH3/Bangladesh/4005/2020	agAH3/Darwin/9/2021	0.2	NI	0.2	NI	none	AANI	S31N	AAHRI	none	AANS
A/Bayern/5/2023	A(H3N2)	004-2023	ARI sentinel	EPI2586894	HA1: E50K, D53N, S91N, N96S, N122D, I140K, H156S, I192F, I223V, HA2: N49S	genAH3SubgroupNotListed	agAH3/Darwin/9/2021	0.5	NI	0.5	NI	none	AANI	S31N	AAHRI	none	AANS
A/Bayern/6/2023	A(H3N2)	004-2023	ARI sentinel	EPI2586902	HA1: E50K, D53N, S91N, N96S, N122D, I140K, H156S, I192F, I223V, HA2: N49S	genAH3SubgroupNotListed	agAH3/Darwin/9/2021	0.4	NI	0.6	NI	none	AANI	S31N	AAHRI	none	AANS
A/Baden-Wuerttemberg/14/2023	A(H3N2)	006-2023	ARI sentinel	EPI2539946	HA1: K83E, Y94N, Y159N, T160I, L164Q, G186D, D190N, F193S, Y195F, HA2: I193M	genAH3/Bangladesh/4005/2020	agAH3/Darwin/9/2021	0.3	NI	0.2	NI	none	AANI	S31N	AAHRI	none	AANS
A/Berlin/3/2023	A(H3N2)	007-2023	ARI sentinel				agAH3/Darwin/9/2021	0.4	NI	0.3	NI
A/Hessen/16/2023	A(H3N2)	016-2023	ARI sentinel				agAH3/Darwin/9/2021	0.2	NI	0.2	NI
A/Hessen/17/2023	A(H3N2)	016-2023	non-ARI sentinel				agAH3/Darwin/9/2021	0.3	NI	0.3	NI
A/Bayern/12/2023	A(H3N2)	032-2023	ARI sentinel	EPI2790689	HA1:E50K,HA1:G53N,HA1:N96S,HA1:I140K,HA1:I192F,HA1:I223V	genAH3SubgroupNotListed			NA		NA
A/Bayern/10/2023	A(H3N2)	033-2023	ARI sentinel	EPI2790697	HA1:E50K,HA1:G53N,HA1:N96S,HA1:I140K,HA1:I192F,HA1:I223V	genAH3SubgroupNotListed	agAH3/Darwin/9/2021	0.2	NI	0.3	NI
A/Berlin/24/2023	A(H3N2)	033-2023	non-ARI sentinel	EPI2790737	HA1:E50K,HA1:G53N,HA1:N96S,HA1:I140K,HA1:I192F,HA1:I223V	genAH3SubgroupNotListed			NA		NA
A/Schleswig-Holstein/3/2023	A(H3N2)	034-2023	non-ARI sentinel	EPI2790705	HA1:E50K,HA1:G53N,HA1:N96S,HA1:I140K,HA1:I192F,HA1:I223V	genAH3SubgroupNotListed			NA		NA
A/Berlin/25/2023	A(H3N2)	034-2023	non-ARI sentinel	EPI2790713	HA1:E50K,HA1:G53N,HA1:N96S,HA1:I140K,HA1:I192F,HA1:I223V	genAH3SubgroupNotListed			NA		NA
A/Saarland/2/2023	A(H3N2)	036-2023	ARI sentinel	EPI2790721	HA1:E50K,HA1:G53N,HA1:N96S,HA1:I140K,HA1:I192F,HA1:I223V	genAH3SubgroupNotListed			NA		NA
A/Sachsen-Anhalt/9/2023	A(H3N2)	037-2023	ARI sentinel	EPI2790745	HA1:E50K,HA1:G53N,HA1:N96S,HA1:I192F	genAH3SubgroupNotListed			NA		NA
A/Bayern/11/2023	A(H3N2)	038-2023	ARI sentinel	EPI2790729	HA1:E50K,HA1:G53N,HA1:N96S,HA1:I140K,HA1:I192F,HA1:I223V	genAH3SubgroupNotListed	agAH3/Darwin/9/2021	0.3	NI	0.4	NI
